# Supplementary material for: KLRG1 and NKp46 discriminate subpopulations of human CD117+CRTH2− ILCs biased toward ILC2 or ILC3
Source: J Exp Med. 2019 Jun 14;216(8):1762–76. doi: 10.1084/jem.20190490 (PMC6683990; doi:10.1084/jem.20190490)
Supplement: Table S1 (Excel file) [file JEM_20190490_TableS1.xlsx]

## Sheet: Table S1A
500 most differently expressed genes
SH2D1B
RPS4Y1
KLRC2
S100A8
DDX3Y
TTN
GNLY
IL23R
ATP8B4
ENTPD1
XCL2
TNFSF13B
XCL1
KLRC1
CD2
SPINK2
GRASP
NCR2
AFF3
PRDM1
CD200R1
VWA5A
TOX2
KLRG1
FSTL4
KLRF2
GSN
NRP1
RAP1GAP2
PTGDR
GBP5
PECAM1
LINC00612
IL10RA
KLRC3
VSIG1
A2M
FCRL3
IGFBP7
FOSL2
CR1
EFHC2
CCL20
ICOS
CR1L
IL1R1
MYO7A
SLAMF1
PLCG2
PPP1R9A
IPCEF1
FCER1G
BCL2A1
NCR1
MYB
TNFSF4
SCN1B
DYNLL1
RBPMS
C14orf119
DTX1
TLR6
STAP1
CD300LF
MAS1
HPGDS
DEFA1B
DEFA1
RUNX1
KCNQ5
LPAR1
DEFA3
ZNRF1
AK5
NEK10
SPRED2
CRTAM
MLC1
IRAK3
TSPAN18
GRAMD1B
ELOVL6
TGM2
LOXL1
PDE7B
GIMAP4
CAPN2
ZNF322
JAG1
DUSP8
SLAMF6
BANK1
CD38
UNC93B1
GRAP2
ARFIP1
EIF1AY
BST2
TXK
ARV1
ARHGEF12
GRIP1
CCR7
USP9Y
ADAM28
S1PR1
IL9R
ENPP1
BTG3
SPRR3
TNFSF11
CLIC4
SLCO2A1
PCTP
PLXND1
SPRR2A
SYTL3
GAP43
RGCC
TCEA3
PDZD4
DLL1
KIF5C
SH3D19
CLC
NELL2
PCDH9
CXorf21
FMN1
IL12RB2
UGGT2
GDPD5
PRR5
RGS9
ZNF146
LINGO4
FLNB
PKP2
GBP4
COPB2
IKZF2
JAML
PLXNA4
CPNE7
RAB27B
UBASH3A
TLE4
TRABD2A
KIT
PRAM1
IL22
TNFSF10
SLC25A40
PER1
LPAR6
LYN
GOLGA8O
GIN1
BATF
CEP295NL
MMP12
MYRF
HIST1H4A
SCYL3
THEMIS
UTY
PDE4D
LGALS1
SNED1
HLA-DPA1
KLF5
EGR1
CD3E
DENND2D
TSPAN5
NT5DC2
RAB31
TANC1
CHKA
ZNF75D
ARSJ
RAB10
DUSP6
HLA-DMA
FUT8
LDLRAD4
LEF1
HLA-DRA
MTHFS
CHI3L2
TYROBP
PCED1B
LMBR1
RHOBTB2
KIAA1324
CCR4
GRK5
RGS1
GIMAP6
C3
DPF3
TNFRSF4
NT5E
WDR48
NEGR1
LAIR1
IL26
IRS2
GPR55
TSSK3
LCN2
COA3
ATP10D
PTPRD
RORA
SPRY1
RORC
TLR1
TMEM60
TRIP11
BMP2
UTS2
HPN
UEVLD
SYNE2
IQCN
ZBTB10
ZEB2
AHNAK
DNAJC28
MKKS
GADD45A
PLPP1
OSER1
RASA1
PTGER2
HLA-DMB
PLSCR1
CXCR5
ZBTB21
TLE3
ERV3-1
TBC1D31
NR4A3
DUSP5
ZC2HC1A
YAE1
PI3
SERINC5
CETN3
SAP130
B3GNT7
TCAIM
EPHX2
GIMAP1-GIMAP5
UBASH3B
ROBO1
HPGD
PLIN2
TARP
KIAA1551
ATAD2
RASA3
CCR6
DCHS1
FES
GBP1
PTCH1
CMC1
ADGRD1
TRAT1
KRT1
RPA2
TNFRSF9
YES1
UNC5C
IL36A
GALM
PRR5L
RGS2
KCNK17
NEO1
FZD6
FGR
NHSL2
SNX9
GZMK
DST
SLC16A1
SLC35B3
NUDCD1
RGS16
OR2Z1
RAD54B
LTA4H
GPR15
GPR18
ST20-MTHFS
ADGB
GIMAP7
PAK1
MRPL51
GOLGA8R
OSTF1
MAL2
SERPINB9
PDE3B
PDZD8
FSCN1
AGPAT5
ZDHHC11
ATF3
ZBED2
KLF3
TNFRSF11A
PRKCH
AARS
DOCK5
NR4A2
NPDC1
ACKR3
ZNF331
PDZD2
PPP2CA
IL3RA
CAMK4
SPRR2D
FYB1
FCER1A
JOSD1
IFI44L
TTLL7
MBOAT2
RANBP17
PELI2
KLRC4-KLRK1
TLE1
VPS45
C9orf64
RGS10
C12orf75
MUC2
HLA-DRB1
S100A11
GIMAP2
MRPS18C
ERLIN1
MYBL1
IL2RB
TMEM273
LXN
CNN3
LYZ
GNAI1
ZFYVE9
PAM
ITM2C
SORCS1
ELP2
SMC2
CCM2
SGTB
PTPN12
MPZL1
RUVBL1
CISD1
MOSPD2
CRLF2
ETF1
AIF1
RASGEF1B
HLF
RNF219
STARD9
EFCAB11
RPS6KA2
MYCBP
CPA3
TEC
MTSS1
SKI
LRRC8D
MSANTD4
GRAMD2B
POU1F1
ANK3
MARCH3
RHOC
OAS2
SIRPG
SERP2
POC5
IGFLR1
C2CD2
RPS6KB1
CREB5
SRGAP3
PSMB8-AS1
LZTFL1
PLCH1
SSSCA1
PRIMPOL
GTF2H2
SCML1
SERPINI1
PZP
LITAF
CXCL16
CXCR6
DPY19L4
IGFBP4
SDHAF3
PDZK1
FAM107B
GOLPH3L
COMMD3-BMI1
FAM173B
IL6R
LINS1
GOT1
SH2D3C
ENG
P2RY14
TMA16
MAFTRR
MATN2
HTR1F
IGF2BP3
MGST2
ZNF718
EPHA4
HAVCR2
NFE2L3
FIG4
DMAC1
SYNRG
BSDC1
B3GALT5
DCP1B
NEDD4L
LDB2
CST3
FAT4
RNF14
CFL2
RBPJ
BTBD9
PNP
NEDD4
HPF1
CADM1
CYP4F22
LONRF1
PTP4A1
BET1
EGR3
ZNF470
INPP5B
NCAPG2
DDX21
CAT
MANEA
MYC
CDKN1A
TOB1
NR1D2
NCF4
CAMK2N1
HIBCH
ZNF81
LPAL2
ATG9A
RINT1
LONRF3
PTPN6
TGFBR3
PDE9A
RRM2B
FOXO1
ALOX5AP
HIKESHI
NUP43
TPSB2
USF3
GTF2H2C_2
TNFRSF10A
LST1
DYNLT1
CTSH
ZNF382
LIF
CASZ1
USP18
DNMBP
MAN1C1
GLT8D1
HOMEZ
HLA-DPB1
SDK2
SLCO3A1

## Sheet: Table S1B
eset.filter@featureData@data[["SYMBOL"]]	ILC2 donor: 779	ILC2 donor: 806	ILC2 donor: 807	KLRG1+ ILCP donor: 779	KLRG1+ ILCP donor: 806	KLRG1+ ILCP donor: 807	NKp46+ILCP donor: 779	NKp46+ILCP donor: 806	NKp46+ILCP donor: 807	T44negILC3 donor: 8	T44negILC3 donor: 11	T44negILC3 donor: 3	T44posILC3 donor: 8	T44posILC3 donor: 11	T44posILC3 donor: 3
AK5	8.20749	8.24692	8.74551	7.92215	5.77449	7.04895	4.76546	5.08476	4.74448	5.03022	4.67488	5.33572	4.91323	4.84403	4.81271
ASPH	10.5383	10.4916	10.4407	10.1022	9.74938	9.92189	9.16952	8.93227	9.2841	8.88288	9.17734	9.30479	9.3347	9.18039	8.8723
ATXN7L1	6.46547	7.15251	7.17651	5.71954	5.95047	7.05029	4.88202	5.50589	5.45338	5.11552	5.14362	4.60478	5.08952	4.70511	4.97939
B3GNT5	7.18235	7.23935	8.19486	6.50202	5.91834	7.02509	5.29994	5.31025	5.41735	6.1787	5.09748	4.98948	6.4476	6.12214	5.41816
BACE2	7.57881	7.62926	8.49989	7.11593	6.31861	6.95788	6.40039	6.0266	6.25601	5.97563	6.42712	6.85324	6.23975	5.85445	6.1238
BMP2	8.31083	6.99265	7.99511	8.13973	6.52553	6.89867	6.74966	5.93354	5.65473	5.45461	4.79444	5.12217	4.99884	5.39588	5.71101
CAMK2N1	6.93462	7.32391	7.0233	7.78821	6.45047	6.67573	5.42219	4.89756	5.37051	5.38475	5.37094	4.83859	5.25553	5.26763	5.47044
CFAP36	8.98594	9.17603	9.01952	8.50644	7.98605	8.83407	7.11857	7.15867	7.13882	7.93841	7.39347	8.08076	7.8334	7.24948	7.79547
CFAP97	10.0894	10.349	9.409	9.63441	9.8488	9.29957	7.98073	8.85284	8.16019	9.04039	8.60447	8.1696	9.19267	8.78743	8.68889
CRLF2	8.94172	9.00719	9.54496	7.79794	7.26338	7.25149	6.74699	6.74512	6.95402	6.80664	6.78602	7.48683	6.1908	6.40845	6.5347
CSGALNACT1	6.2484	6.79437	6.95993	6.46745	6.11126	6.6617	5.57404	5.62339	5.13584	5.18495	5.50595	5.12327	4.80253	5.02348	4.96433
DCHS1	7.56647	7.21237	7.29224	7.37408	5.80394	5.46872	5.50759	4.88188	4.55443	5.02907	5.19087	4.38912	4.87122	4.84069	4.95164
DGKH	6.63219	6.80368	6.88278	6.07145	5.15631	5.41241	5.20389	5.19444	5.15603	5.12407	5.09001	5.36663	4.89464	5.15415	5.19278
DIP2C	6.24663	6.15405	5.61998	5.97134	4.93272	4.97917	4.85545	4.70144	4.87942	4.52149	4.81083	4.94501	4.97605	4.72962	4.84291
DSTN	9.56557	9.42826	9.39327	9.29772	9.10213	9.5143	8.36215	8.41561	8.38422	8.87117	8.42613	8.9342	8.07742	8.27759	8.25481
EDARADD	6.62422	6.80821	6.08438	7.21748	5.56057	6.2746	5.04013	5.09857	5.29805	4.73434	5.25565	5.3093	4.98283	5.23959	4.96543
ERCC6	8.51239	8.44547	8.94165	7.12704	7.89304	7.45495	7.07897	7.65403	7.71612	7.64049	7.65144	7.97641	7.83294	7.5465	7.17251
FAM102A	9.67153	9.98507	9.52311	9.55492	9.1322	9.00137	7.86879	8.11757	7.87941	8.72342	9.18483	7.90053	8.87904	8.50647	8.64548
FAM129A	10.073	10.4315	9.91793	9.41617	9.77552	9.79204	8.60451	9.32546	8.91119	8.59288	8.99699	8.26003	8.7567	9.56878	8.97322
FERMT2	8.67423	7.9287	7.67798	7.83266	7.00595	7.41919	6.86835	6.7111	6.3659	6.60068	6.32639	7.19779	6.66899	6.20003	6.59456
FHOD3	5.71779	6.17443	5.65585	4.83573	5.02788	4.86413	4.69475	4.73814	5.01977	4.80772	4.88132	5.30244	4.84575	4.89956	4.7779
FRY	7.09372	7.83666	8.3626	7.33582	7.36161	7.83957	6.23972	6.76987	6.59498	6.92276	6.84949	6.6038	7.06912	6.36665	6.54715
FSCN1	8.04363	8.79609	8.49921	8.74282	7.88087	9.05333	6.95347	6.36338	7.01319	6.36856	6.68294	6.16838	6.06888	6.54938	6.47862
FSTL4	10.0615	9.59044	9.74316	9.26195	7.09311	7.73402	5.39077	5.37826	5.51495	5.19145	6.42003	5.04222	5.33524	5.19421	5.12058
GAB2	5.90674	6.37382	6.74478	5.29726	5.06891	5.53049	5.32568	5.20592	4.97444	4.54508	4.3784	4.36093	4.9487	5.027	4.96972
GAP43	9.67365	7.86994	9.12104	8.56758	5.67631	6.98692	6.24724	6.03062	5.66432	6.07343	5.72147	6.36944	5.48934	5.60337	5.75206
GCNT4	6.28094	6.00037	6.25425	5.72809	4.92059	5.6254	4.23899	4.43552	4.50064	4.59654	4.60841	5.38796	4.40577	4.57571	4.46563
GGA2	9.43902	9.37738	9.65484	9.10939	8.54231	9.24589	8.28081	8.18477	8.36787	7.51564	7.59956	6.76535	8.11671	8.64558	7.61536
GRAP2	8.17425	9.09649	8.40623	7.94511	7.76668	8.0753	5.86705	6.24898	5.68294	5.73205	5.23625	6.10592	5.29495	4.62535	5.0161
GRIP1	7.94288	8.07316	8.80895	7.05602	6.31618	7.79248	5.03157	5.10756	4.91922	4.72228	5.20633	6.17361	4.86026	4.79092	4.89845
GRK5	9.17447	9.12749	9.48068	8.7574	8.15429	8.72432	6.77525	6.95147	6.869	6.40701	5.96759	6.8938	6.74242	6.27069	6.83592
HLF	8.2425	8.24651	8.21966	6.79592	6.49524	7.58435	5.75441	5.66445	5.51717	5.8054	5.72842	5.90653	6.20855	6.09304	5.83615
HPGD	10.0555	9.97527	9.81161	9.48872	8.31666	8.92833	7.16653	7.40168	6.91414	7.97194	8.45812	8.1268	6.93124	7.5554	7.1983
HPGDS	7.97659	8.79129	9.14891	6.31173	5.26769	5.10751	4.78483	4.66641	5.48688	4.95222	4.98337	6.46469	4.35817	5.03778	4.47259
HTR1F	7.28169	7.33837	7.37005	5.75144	5.48158	6.30067	4.40586	5.42571	5.11495	4.8663	5.01096	4.76173	5.23936	5.3866	4.81527
IL10RA	10.3102	10.4076	10.2484	10.0688	9.61276	9.92821	5.97994	7.98428	7.61519	6.88024	8.08995	7.74741	4.85803	6.7471	5.71135
IL17RB	5.88634	6.69515	6.69772	5.60401	4.91865	4.91269	4.99268	5.22086	4.73197	4.96281	4.65279	5.00461	4.56751	4.68092	4.49948
IL9R	9.18733	9.1981	9.31773	8.84626	6.21372	7.69021	6.27125	5.77205	5.40675	6.18258	6.61625	6.07274	5.8201	6.21578	5.86014
KIF20B	8.05671	7.47211	7.83273	7.0101	5.6671	7.12944	6.63742	6.3497	5.96044	5.69158	5.96487	5.85853	6.03739	5.53472	6.0632
KIF5C	8.26468	8.76413	7.73252	8.16075	7.56327	8.33887	5.08418	6.11083	6.45032	5.11183	5.84206	5.47466	5.52431	5.69176	4.87402
LGALS12	6.75749	6.02749	8.00915	6.08799	5.27746	5.87331	5.21139	5.80763	5.32059	4.83065	4.71388	4.64382	5.28264	4.76885	4.91602
LOXL1	8.29035	7.74892	7.52121	8.11233	5.71539	6.60012	4.53923	4.56562	4.48124	4.78763	4.32609	5.52797	4.67532	4.64983	4.52335
LTBP4	6.51361	7.06195	6.78794	6.09745	5.56868	6.67668	5.42305	5.22786	5.35274	4.78564	4.74578	4.88836	4.8938	5.14362	5.04281
MAFTRR	6.906	7.47205	7.78489	6.90736	5.85882	5.77957	4.73237	5.42028	4.998	5.24923	5.336	5.27491	5.02632	5.11552	5.01387
MAL2	8.11268	7.05506	6.29066	7.48113	5.9143	5.43428	4.66316	5.29203	4.95205	5.19899	4.60758	5.69808	4.81944	4.81955	5.26787
MBOAT2	9.82114	10.1434	10.0638	9.14599	7.82335	8.53299	7.83384	7.72556	6.84889	7.70503	8.40818	7.5188	7.35346	7.28255	7.81761
MCF2L2	9.12535	8.92916	9.46923	9.04928	8.30959	8.88192	7.96436	7.79404	7.90177	7.89704	8.03104	7.65017	8.14002	8.15077	8.00617
MID2	6.12699	6.05221	6.09739	6.01214	5.74644	6.5592	5.03975	4.86762	5.07927	4.58213	5.22893	4.58257	5.61667	4.61696	4.90395
MIOS	8.33189	8.10001	8.18423	7.74642	7.04324	8.0905	5.9556	6.37652	6.56127	7.01722	6.98404	7.11534	6.66292	7.12619	6.53401
MSRB3	8.34905	8.47409	8.75171	7.28736	6.87349	6.56523	6.44761	7.09913	7.2932	6.74688	7.36307	7.06631	5.48746	6.37494	5.99166
MTSS1	8.76224	9.24097	8.90683	8.40381	7.7411	8.35594	6.31095	6.8218	7.10944	7.13688	6.23439	6.49577	7.2255	6.60566	6.64048
MYBL1	6.62712	7.60039	6.5802	5.4525	6.80163	7.55321	4.77325	5.30577	5.66141	4.88745	5.37928	5.55819	4.82732	4.41076	4.69941
MYC	9.31258	9.45186	8.64541	9.74707	9.32309	8.53641	8.00851	7.5044	7.99813	7.16181	7.3584	7.42099	7.03995	6.99207	7.444
MYRF	7.53731	7.89351	7.09515	8.38097	7.74069	8.21013	5.68845	5.35212	5.71494	5.25885	5.35951	5.05322	5.52168	5.66208	4.8649
NCKAP1	5.45584	5.15196	5.35483	5.8045	4.21491	4.52951	3.99263	3.9259	4.23853	4.3075	4.05969	4.21794	4.0677	3.97656	3.93281
NEK3	7.66064	7.26047	7.97785	6.78048	6.51522	6.89133	6.62998	6.6639	6.21569	6.53242	6.6485	6.06469	6.06259	6.42915	5.71736
NHSL2	7.00574	7.62153	7.02255	7.80984	6.80516	6.56281	5.4696	5.90006	5.36363	5.04581	5.23972	5.06804	4.97785	4.53148	4.6593
NPDC1	9.18374	8.79661	8.81379	8.97701	8.61526	8.81947	7.41306	7.12388	7.36924	6.89266	6.83063	7.45349	6.32041	6.67205	6.11808
NRIP3	6.54382	6.55562	6.38122	5.58186	4.61717	5.47028	4.42707	4.57407	4.65084	4.1643	4.05779	4.79092	4.05646	4.06357	4.15655
NSG1	6.56066	6.89962	6.19319	6.51807	6.18625	7.1519	5.49306	5.37812	5.12159	5.35452	5.56609	5.68296	5.29948	5.38606	5.60711
NSMF	8.44991	8.53961	8.74081	8.52309	7.78095	8.53356	7.69442	7.28583	7.59516	6.50349	6.72443	6.80404	6.35863	6.80298	7.01281
NTRK1	5.78117	5.2502	5.57102	5.23514	4.68158	5.74015	4.66086	4.20405	4.56092	4.45072	4.67418	4.30911	4.67639	4.45268	4.40391
NUDT13	7.53164	6.91715	7.56783	6.88164	6.35485	7.25092	6.01929	5.7993	6.23322	5.93234	5.92982	4.97495	6.20995	5.27374	5.531
P2RY10	8.49623	7.87168	8.29452	7.67575	7.58155	7.88077	6.40625	6.33783	6.01506	6.35755	6.72616	7.4161	6.99739	7.22356	7.26851
PCBP4	7.82255	7.90911	7.77412	7.73534	6.9321	7.20142	6.09537	6.31627	5.68461	5.76981	6.01528	5.75604	6.03523	6.87621	6.15035
PDCD4	9.44051	9.78465	9.86876	8.82035	8.84382	8.90029	7.71056	8.28969	8.26292	7.85197	8.27359	6.9111	7.63572	7.78628	7.31184
PDLIM5	9.34241	9.5982	9.52963	8.89989	8.63919	8.76819	8.40887	8.5573	8.33408	8.28318	8.11564	8.58726	7.69638	7.87957	8.05957
PDZD4	9.01675	7.76027	6.90956	9.19983	6.87638	7.45567	5.85839	5.60267	5.573	6.24771	5.12408	5.36892	5.26138	5.12162	5.19006
PER3	6.77759	6.96786	6.99006	7.17449	5.44601	7.64273	5.37336	4.89122	5.22568	5.7346	5.46961	4.61435	5.52875	5.45579	5.16734
PERP	7.73554	7.95316	7.10473	7.78532	7.21289	7.29757	6.45347	6.43089	6.06316	6.33897	6.28454	6.52012	6.81996	6.12575	6.15231
PHTF2	9.49876	9.50649	9.80128	8.76856	8.40761	8.87648	8.07067	8.56248	8.11873	8.0765	8.61545	8.0271	7.85244	8.43562	8.60303
PHYH	7.81827	7.90161	7.88377	7.01778	7.12709	7.34068	6.44176	6.77158	6.4669	5.96053	6.79693	6.0839	6.35757	6.55048	6.45292
PKIB	7.0527	6.70405	7.17068	6.00299	5.22169	5.11918	4.91091	5.17085	5.26074	4.89326	4.6647	5.09805	4.81142	4.80003	5.06652
PKP2	9.97371	10.3094	9.17983	9.06835	7.21509	7.78909	6.84019	6.41434	5.95142	7.24014	6.41325	6.91416	7.3474	7.36319	6.64404
PLCG1	8.44247	8.23601	8.5808	7.96223	7.73352	7.8377	6.20592	7.43132	7.14962	7.15841	7.96608	6.45043	6.73511	6.88066	6.53548
PLEKHA1	9.52995	9.16782	9.16096	9.00149	8.7023	8.92697	7.81564	8.69941	8.00227	8.4155	8.31971	8.62681	8.29066	8.17564	7.30333
PLXND1	9.0466	8.68776	9.38651	9.54868	8.32509	9.46886	7.35966	6.05885	7.2777	6.69259	7.65445	5.03256	6.79562	6.96931	6.03263
POU1F1	6.86787	7.70108	5.5524	6.44018	5.78667	4.78226	4.79588	4.55226	4.56726	4.54468	4.27542	4.85804	4.73642	4.42276	4.86764
PRR5L	7.5794	7.33152	8.26228	7.27429	5.70965	7.08064	5.72697	6.08053	5.19277	5.04843	5.24401	5.32158	5.08983	4.98235	5.31495
PTCH1	6.93219	5.8759	5.94828	7.17096	6.16697	7.03965	4.58156	4.2085	4.51369	4.29533	4.57683	4.75916	4.29581	4.32957	4.45742
PTGDR2	6.55997	8.01746	7.54251	6.754	6.48995	7.10627	5.41647	5.2266	5.63332	5.36883	5.7755	5.50556	5.07698	5.66848	5.2646
PTGER2	8.70414	9.25626	9.1164	8.5576	8.45966	8.3265	6.8269	7.64472	6.93753	7.80678	8.31284	6.48737	5.68909	6.62644	5.93927
PZP	7.3082	7.03225	6.25762	6.7804	7.47522	5.91869	5.00676	5.82987	5.29393	5.54191	4.97293	5.19273	4.49687	4.56121	4.80778
RASGRP1	9.13031	9.25631	9.01148	9.12844	8.07283	8.57579	7.48807	7.75435	7.67341	7.1922	8.26372	6.34118	7.68896	7.70995	7.26077
RHBDD2	10.4737	10.3802	10.6846	10.583	9.72624	10.0655	9.38821	8.87836	9.3144	8.70703	8.86357	8.25004	9.02733	9.12591	9.21673
RORA	11.7705	11.6642	11.8165	11.6409	11.1402	11.5663	10.4981	10.1485	10.2752	8.94771	8.42257	8.37424	10.2393	10.1234	9.8513
SEC11C	8.21041	8.34668	8.30156	8.10236	7.70901	7.72153	7.23387	7.58401	6.97848	7.47457	7.20144	6.62678	7.37344	7.3389	7.05177
SEMA5A	5.78973	5.34197	5.6341	5.46376	4.35983	4.42502	4.67742	4.41252	4.66748	4.35593	4.3392	4.3223	4.46384	4.4398	4.0497
SETD7	7.41972	7.45978	6.95102	6.97014	6.64153	6.61885	6.63824	5.9962	5.96368	5.8474	5.38204	5.92981	6.00202	5.74693	5.77654
SGCB	5.81635	6.0193	5.32513	5.47674	5.05701	5.04791	4.61648	4.44259	4.77107	4.29292	4.22805	4.22518	4.76152	4.45365	4.41524
SLC16A1	6.95829	7.1299	7.12039	7.0319	5.95047	6.75758	5.07546	5.25731	4.8639	4.49941	4.45483	4.40411	4.65323	4.72471	5.14798
SNED1	7.97529	9.63754	9.38783	7.15445	8.29957	6.24581	6.40024	8.0036	6.78207	6.28334	6.39492	6.2723	5.75441	6.02848	5.88138
SNX25	7.38749	8.96104	7.24569	7.32764	7.28705	7.35336	6.15942	6.56852	5.96599	6.48698	5.99849	6.80617	5.81089	6.1007	6.07423
SOCS2	6.91078	7.43266	6.81836	7.10145	5.92691	6.71056	5.94762	5.39566	5.7342	6.28179	6.20679	5.55989	5.80143	5.3089	5.25068
STAT4	9.97665	10.588	10.1009	9.77859	9.80297	9.815	8.21586	8.97652	8.82541	8.66746	8.54852	8.94052	8.43951	8.64294	8.84728
STOX2	7.32734	7.10166	7.09334	6.67538	5.77948	5.56041	5.33724	5.20008	5.28806	4.96364	4.97697	5.27339	4.97934	4.64358	5.1189
STX2	8.12721	8.47364	8.43112	7.54672	7.87869	8.21964	6.75411	7.09719	6.79382	7.12963	6.66026	6.86586	6.90005	7.37681	7.52211
SYNE2	8.30675	8.76582	8.61679	8.43572	8.23281	8.56782	5.89045	6.03005	5.84856	5.85262	6.28972	6.55074	6.3866	6.88057	6.79411
SYNGAP1	9.9587	10.0003	10.0296	9.83652	9.3745	9.84592	8.47584	8.42161	8.53507	7.70217	8.29939	7.13904	8.0925	8.87514	8.50668
SYNJ2	7.40815	7.79607	7.88181	7.58212	7.39277	7.72471	6.38878	6.69671	6.58997	6.84006	6.24073	6.05529	6.16533	6.89161	5.77426
TGFBR3	9.46837	9.6874	9.49624	9.83633	8.63454	9.51348	8.34878	7.94139	7.78131	8.08251	8.18459	7.6534	7.69427	7.15949	6.94862
THUMPD3	9.46101	9.32675	9.1337	8.34932	8.46178	8.31334	7.76124	8.08206	8.0799	7.90629	7.87066	6.61681	7.81924	7.84677	7.5725
TMEM273	8.7001	8.1282	9.47819	8.08272	7.17853	8.34847	6.27088	6.81477	6.85891	6.48638	6.25235	6.71605	6.21547	6.44313	6.54936
TRABD2A	8.22865	7.54099	7.61263	7.77086	6.76067	7.67734	5.97719	5.09502	5.38685	4.86002	5.06713	5.1674	5.123	4.71367	4.74719
TTC9	8.47576	8.88112	8.17887	8.71875	8.73392	8.13153	7.33194	7.59318	5.99833	6.99095	8.03613	7.3993	6.93206	7.50145	7.44241
UTS2	7.80953	7.00042	7.56315	6.95638	5.60282	6.67929	5.07056	4.52715	5.0256	4.8432	4.77338	5.54953	4.73735	4.50897	4.8064
ZDHHC11	5.58305	8.35493	6.94146	5.60885	6.32369	5.33223	4.74663	5.1487	4.73146	4.54393	4.77767	5.06326	4.78366	4.47283	4.63852
ZNF365	6.93639	6.6781	5.99091	5.85879	5.42391	5.42726	5.53309	5.29622	5.11291	5.6204	5.2826	5.40801	5.17455	5.3806	5.28188

## Sheet: Table S1C
eset.filter@featureData@data[["SYMBOL"]]	ILC2 donor: 779	ILC2 donor: 806	ILC2 donor: 807	ILC2 donor: a	ILC2 donor: b	ILC2 donor: c	KLRG1+ILCP donor: 779	KLRG1+ILCP donor: 806	KLRG1+ILCP donor: 807	KLRG1+ILCP donor: b	KLRG1+ILCP donor: c	KLRG1+ILCP donor: d	pILC3 donor: 779	pILC3 donor: 806	pILC3 donor: 807	pILC3 donor: b	pILC3 donor: c	pILC3 donor: d	T44negILC3 donor: 11	T44negILC3 donor: 3	T44negILC3 donor: 8	T44posILC3 donor: 11	T44posILC3 donor: 3	T44posILC3 donor: 8
LGALS12	6.22795	5.54662	7.51712	5.70726	6.08687	6.33083	5.41199	4.73153	5.30921	4.55199	4.50217	4.30347	4.76214	5.3317	4.74427	4.71675	4.55959	4.44536	4.19734	4.08487	4.37563	4.2061	4.30483	4.86057
GAP43	8.93033	7.09229	8.30982	7.75857	8.903	8.77539	7.84144	4.87985	6.20146	6.7741	5.8874	5.75546	5.59981	5.2359	4.87267	5.74258	5.45011	5.50762	4.94803	5.69077	5.26168	4.8034	4.94659	4.82927
AK5	7.4555	7.62482	7.89462	7.74244	7.688	7.92152	7.13683	5.21093	6.4796	4.85324	4.92067	5.63017	4.23141	4.40011	4.131	4.52958	4.12937	3.9873	3.96791	4.53885	4.26481	4.21291	4.04251	4.25426
PRR5L	7.03782	6.50443	7.56298	8.22778	7.50324	7.40116	6.48861	5.09191	6.44745	4.10701	4.79948	4.85058	4.82932	5.34202	4.44095	4.27115	5.42751	5.70391	4.43166	4.64143	4.3486	4.18522	4.48732	4.49472
FSTL4	9.37197	9.1082	9.38075	9.48981	9.03614	9.15622	8.7863	6.4168	7.15593	6.77134	7.5587	6.30868	4.96276	4.79281	5.03947	4.99832	5.20135	5.76688	5.66784	4.46335	4.55964	4.86102	4.52947	4.93939
PKP2	9.2954	9.60281	8.56131	9.05663	8.82984	8.84715	8.50104	6.56104	7.1724	6.3068	6.75141	5.61545	6.24317	5.73398	5.48967	7.00001	5.81954	5.76143	5.79869	6.24996	6.50733	6.68481	5.92817	6.67143
MSRB3	7.72591	7.62494	8.15912	7.36449	7.29076	7.2056	6.23759	5.95682	5.62782	5.01069	5.59639	5.62442	5.36171	6.14069	6.49005	5.92454	5.64299	5.19148	6.3899	6.18868	5.77489	5.31373	5.05198	4.54719
FCRL3	9.74803	10.0826	10.0701	9.37168	10.3891	10.0797	7.82817	5.97066	6.64756	5.65977	6.16908	6.01707	5.00925	5.11884	5.08616	5.67283	5.55789	4.93232	6.01413	5.988	5.27321	7.29664	7.12196	5.53412
GRIP1	7.44515	7.72379	8.28054	8.07791	8.07074	9.05559	6.60452	6.00574	7.42144	6.22874	5.1556	6.76521	4.90431	4.57986	4.46708	5.3082	5.80118	5.04735	4.85254	5.60116	4.1733	4.40045	4.56223	4.45455
SLAMF1	8.40411	8.16407	9.08618	8.84296	7.45871	8.73911	7.21689	5.83355	6.8853	4.83136	4.83707	7.14743	4.08832	3.87703	3.87141	4.66748	3.58414	3.80664	6.46541	5.87482	6.32286	7.90486	7.83837	7.95083
IL17RB	5.12763	6.08973	6.25077	6.73338	6.33119	5.89776	5.04373	4.22823	4.36435	4.67413	4.18127	4.86377	4.26183	4.5952	3.97063	4.41788	4.34356	3.99791	3.93635	4.42146	4.24931	4.03546	3.89471	4.10031
HPGDS	7.68671	8.38763	8.79282	9.58829	9.40142	9.36603	5.91549	4.8885	4.72553	4.69891	6.0258	4.59041	4.25938	4.2608	5.01456	4.57843	4.07322	4.41171	4.54621	6.09518	4.52636	4.60758	4.02307	3.94974
CHDH	4.82169	5.24921	5.27549	5.75393	7.11904	5.60964	4.66893	3.6749	4.17336	4.1663	3.96936	4.58467	4.04105	3.83075	4.42899	3.69395	3.69349	3.73064	3.88823	4.01893	3.80763	4.16802	3.71511	3.82373
PKIB	6.63055	6.05112	6.67306	7.2387	7.67256	7.97236	5.48619	4.84082	4.52985	6.08905	4.48651	4.84246	4.43859	4.45845	4.61838	4.88558	5.13369	4.86429	4.25296	4.57712	4.34919	4.18709	4.56254	4.32959
NT5DC2	8.92427	8.87428	8.362	9.97858	9.80488	9.21922	8.23043	7.13762	7.22723	7.22735	5.18596	6.72549	5.81868	6.57926	5.53425	5.76178	5.18733	5.18089	7.31202	4.76174	6.53739	8.33648	6.9775	6.69139
CRLF2	8.2621	8.48209	8.75544	9.67514	8.73227	9.36393	6.90383	6.51322	6.58811	7.98661	8.53661	6.69898	6.0503	5.99647	6.27395	5.73821	6.80406	6.67411	6.17159	6.75985	6.00384	5.67172	5.77104	5.36537
FHOD3	5.16514	5.54012	5.01293	4.98772	5.90259	5.94206	4.16527	4.43053	4.36267	3.66511	4.73302	3.64721	4.00326	4.08773	4.50825	4.77615	4.7303	4.56157	4.3874	4.73395	4.31618	4.36956	4.25115	4.24794
CR1L	6.73591	6.98977	6.82464	4.40183	6.82181	6.081	8.60651	8.71305	9.04102	6.98498	8.64755	8.17318	4.82183	6.39564	6.22959	5.68827	5.26578	7.0649	5.0184	5.03882	5.92833	3.95573	3.5964	4.00957
XCL2	5.04561	4.83103	4.54291	4.79823	4.89918	4.25199	5.12002	8.3626	6.37773	6.11769	6.1245	7.78947	8.74882	9.14897	8.06517	8.77149	8.28113	9.43836	9.51227	10.4064	9.3465	10.0023	10.2355	10.1523
LST1	9.00948	9.02842	8.88514	9.19353	8.60256	9.0087	9.58564	10.8137	9.68774	9.9931	11.0681	10.6129	11.1	11.226	10.7975	11.2027	11.1637	10.9136	11.3617	11.4641	11.4059	11.3731	10.9373	11.0363
ANK1	5.10662	4.48018	4.74296	4.77507	4.58663	4.43939	5.70757	4.81554	5.66526	6.66906	7.06729	7.11117	4.11366	4.56962	4.47916	4.41253	5.03517	4.56942	4.69685	4.53297	4.82734	4.54233	4.41664	4.46079
CCL5	5.79871	6.04638	5.97538	5.86732	6.80746	6.75104	6.93454	7.05628	7.49274	8.14205	8.11274	7.90546	6.7202	6.82313	6.76508	7.00217	7.11211	6.77612	6.4236	6.22269	6.23172	6.96659	6.51745	7.20071

## Sheet: Table S1D
eset.filter@featureData@data[["SYMBOL"]]	ILC2 donor: 779	ILC2 donor: 806	ILC2 donor: 807	KLRG1+ ILCP donor: 779	KLRG1+ ILCP donor: 806	KLRG1+ ILCP donor: 807	NKp46+ILCP donor: 779	NKp46+ILCP donor: 806	NKp46+ILCP donor: 807	T44negILC3 donor: 8	T44negILC3 donor: 11	T44negILC3 donor: 3	T44posILC3 donor: 8	T44posILC3 donor: 11	T44posILC3 donor: 3
PIK3CD	9.55912	9.82879	9.51866	9.73717	10.4628	9.76159	10.6584	10.8066	10.4714	10.8442	11.1699	10.4687	11.0388	10.8841	11.298
ZBTB7B	7.94754	7.75128	7.42891	7.73329	8.47342	8.00338	9.39593	8.84906	8.6812	8.71834	8.61776	8.71832	9.20947	8.89257	9.28573
FCER1G	7.33164	7.81434	7.4622	7.70375	10.1886	8.06144	10.313	10.9301	10.0563	11.0949	11.0873	11.9104	11.1385	11.1645	11.2738
TNFRSF18	8.70204	8.27678	8.53578	8.85996	9.80961	9.27637	9.70468	9.76681	9.80975	9.76681	10.223	10.2254	10.028	10.5704	10.4252
TNFRSF4	7.12522	6.13503	6.38932	7.29602	8.65716	7.95364	8.68361	8.69962	8.7109	9.31827	9.44121	9.35431	9.44468	9.67516	9.82524
AHDC1	7.57634	7.31939	7.6253	7.26084	7.65009	6.87831	8.71848	8.5205	8.66394	8.48704	8.56316	8.36838	9.00643	8.84527	9.04344
FGR	6.08884	5.87214	6.71069	6.18157	7.39673	6.75952	8.31707	8.2702	8.6682	8.12502	8.55055	8.5254	8.52058	8.47167	9.20168
VAV3	6.813	6.433	7.24625	7.18592	8.57376	8.21284	8.27767	8.95963	9.07014	8.1046	8.56994	8.32682	8.40837	8.62096	8.49106
CD244	4.58511	4.375	4.45551	5.21326	5.67347	5.22292	5.55705	5.66934	5.41054	6.41023	6.80088	6.71426	5.9005	5.93206	6.69862
XCL2	5.65819	5.42091	5.06331	5.74092	9.01698	6.905	9.2752	9.63836	8.68704	9.84441	10.1011	10.8951	10.7376	10.6346	10.689
GSTM2	6.29871	5.57188	6.64421	6.55735	7.15842	6.81684	6.93813	8.00805	8.28505	8.19236	7.37595	7.2144	7.92715	7.1136	6.99738
RHOC	7.16976	7.32411	6.52297	6.93181	7.90281	6.49537	8.64226	8.69107	8.18321	8.50222	8.36945	8.15032	9.66198	9.02848	9.62378
ILDR2	4.59352	4.61421	4.7018	4.99663	5.24334	4.98816	5.81335	5.99525	6.73557	5.42057	4.46448	4.9241	6.198	5.29502	5.5592
ID2	8.41226	9.18672	8.01077	8.68291	9.00438	9.05412	9.7608	9.64601	9.63212	10.5797	10.2567	10.441	10.3288	10.1929	10.5268
IL1R1	5.57024	5.6548	5.66124	5.88465	8.69571	7.21529	9.25974	9.04084	8.84303	10.1656	10.011	9.5732	9.32094	9.54618	9.3119
TANC1	5.2523	5.55515	5.38968	5.10223	6.81522	6.02819	8.38081	7.84512	7.47239	7.77014	6.96596	5.89521	9.01323	7.14612	7.9752
CERS6	7.85613	8.13656	7.8961	7.54869	8.63861	8.52795	9.59368	9.67114	9.25997	9.61927	9.41039	8.97672	10.1689	9.5943	9.73772
ITM2C	9.83875	9.67842	10.468	10.3622	11.7874	11.2144	12.4474	12.3711	12.199	12.5115	12.4449	12.1842	12.377	12.4571	12.2044
B3GNT7	6.5928	6.4852	6.48403	6.50283	7.93399	7.25066	9.34572	9.46797	9.41193	7.52954	7.4706	7.11402	8.82016	8.20832	9.03254
ST3GAL5	7.13069	7.06256	7.99442	8.12141	8.73529	8.32982	8.95801	9.17252	9.32108	9.0752	8.86931	8.20596	9.34332	8.82965	9.11989
AFF3	5.40216	4.89199	5.5173	6.29678	7.92121	6.87759	9.33838	9.41192	9.61443	10.1867	10.0577	9.17365	10.5725	10.2778	10.43
UBE2F	7.75718	8.09569	8.21962	7.94554	8.77089	8.24939	9.35425	9.12139	9.01168	9.39511	9.89735	9.47054	8.80241	9.52742	9.05164
TTN	4.87675	4.69294	4.44819	4.97644	8.09659	6.48977	9.85277	9.95772	9.65975	10.2893	10.5203	8.29577	10.7651	10.2017	9.56762
IRAK2	7.10274	7.13814	7.04967	7.31605	7.97873	7.17786	8.45487	8.27462	8.08257	9.08234	8.93839	8.5599	9.27999	8.96211	9.30295
CMC1	5.48912	6.03427	7.0012	5.59514	6.77319	8.72047	7.98393	8.35688	8.66606	8.18674	8.70327	7.23661	8.04968	8.12616	8.12901
P2RY14	6.69293	6.41313	6.96525	7.74242	7.52346	7.65343	7.9347	7.95425	7.75965	9.86317	9.70098	9.11068	7.73107	8.42883	7.91344
GOLIM4	5.26181	5.1322	5.07261	4.49755	5.86169	6.16358	6.67077	6.89876	6.36791	6.26498	6.32718	5.98855	6.65071	7.23593	6.5223
SRGAP3	5.76738	6.25999	5.63526	5.30041	6.60217	5.88226	7.11313	7.19374	7.43208	7.90059	8.40095	7.47824	7.88998	8.10023	7.84649
KIT	7.88246	7.53729	6.63259	7.91862	9.64516	8.67813	10.1804	10.3105	9.944	10.4693	10.6077	9.50133	10.6822	10.4883	10.326
STAP1	5.61331	5.49775	6.10074	5.08557	7.64936	6.21369	7.81964	8.06399	8.06655	9.26556	9.50489	9.10523	9.31482	9.45157	8.75974
SPRY1	6.38777	6.94971	6.82433	7.2141	8.47448	7.54866	9.74436	9.71147	9.40674	8.04377	9.63642	9.19012	8.22002	9.69262	8.83197
GAB1	9.28752	8.92498	9.22661	9.71195	10.8164	10.4773	11.2616	11.2756	11.4718	11.1541	11.0882	10.3684	10.8111	10.7514	10.4541
SPINK2	5.39851	4.98013	4.86861	4.91718	8.00176	6.8176	9.02471	9.03154	9.32692	10.119	10.0043	9.49287	10.4686	9.51708	9.75944
IGFBP7	5.13204	5.49059	5.4845	4.71729	7.1089	5.44865	9.97175	9.33575	9.31563	9.29225	9.09762	7.73831	8.91261	7.71399	7.51377
CASP3	7.8361	8.08395	8.83076	7.83802	8.88874	8.78854	9.61258	9.93681	9.94198	9.48701	9.55098	10.0522	9.80511	9.78213	9.96029
ELOVL6	6.91027	7.31959	6.22282	6.96201	8.5207	7.80652	9.90546	9.38062	9.60479	10.1467	9.70483	9.54564	10.6994	10.6092	10.559
CXXC5	8.48856	7.77877	8.44704	8.88868	8.69186	8.6401	9.4418	9.14988	9.43954	9.31964	8.82979	9.78155	9.52169	9.09135	9.41918
MEF2C	4.23946	3.94777	3.94561	3.97242	4.60327	4.52518	4.91594	5.32974	5.19159	6.76282	6.46994	5.6208	5.05971	5.24789	4.88565
ZNF608	5.65244	6.15033	5.96763	6.65094	6.78837	6.30132	7.48398	7.25647	6.9441	7.91919	8.21649	7.70271	7.22593	7.71165	7.57348
CD74	9.51348	9.60038	9.61536	10.0342	10.1965	9.90114	10.666	10.6935	10.7204	10.6426	10.7599	10.8394	10.5609	10.6566	10.9187
LST1	9.59104	9.61774	9.48608	10.1506	11.3604	10.2572	11.6149	11.7587	11.3429	11.9414	11.9049	11.9838	11.5711	11.8938	11.4731
HLA-DRA	5.06141	5.83439	6.40571	5.66914	6.93676	7.89225	7.05925	9.39228	9.44658	8.18429	7.45828	7.14729	7.35822	7.80529	7.35043
RUNX2	10.1466	10.7497	9.45814	10.3326	11.2685	10.3624	11.2551	11.4664	11.3977	11.6923	11.699	10.7242	11.2957	11.1899	10.9743
KCNQ5	6.47406	5.43564	6.75453	7.15629	8.15863	7.54079	10.2711	9.93642	10.0732	9.80658	9.07216	8.62184	10.4543	9.07109	9.46244
MYB	5.41927	5.65037	5.00089	5.16137	5.35179	6.24072	8.4535	8.18983	8.55877	8.59169	8.88201	7.75753	9.38089	8.51507	9.05346
RAB32	5.93051	6.28584	6.13024	6.16967	6.63564	6.14177	7.39584	7.39754	7.15056	7.03575	6.86521	7.27455	7.32507	7.42525	7.79292
UST	6.41349	7.50572	6.84116	6.38995	8.34484	7.62331	8.56475	8.64145	8.66555	8.784	8.47953	7.80907	8.54552	8.49981	8.50563
MBOAT1	5.69847	6.17496	5.85321	6.16909	6.69967	6.00173	7.16174	7.27032	7.46603	7.62204	7.47787	6.63056	8.25666	8.13061	7.60403
HLA-DPA1	5.37149	6.7476	6.7358	5.33281	7.82091	8.32974	8.55208	9.02893	9.52588	8.86261	8.47896	7.67994	8.59551	8.32504	8.30998
TRAM2	8.83877	8.47474	8.6871	8.92435	9.88325	8.83086	10.4515	10.6444	10.6115	10.5474	10.469	9.38207	9.98579	9.53788	9.68598
DST	5.47285	5.57052	6.1529	6.33118	7.83719	6.33595	8.01433	8.73405	8.55979	8.32782	8.45833	7.1026	7.60992	7.72654	6.91533
FUCA2	5.86037	5.87691	5.90563	6.37188	6.52847	6.76574	7.19926	6.8136	6.74081	7.33217	7.12364	7.01652	7.82293	7.75763	8.02978
DLL1	7.21706	5.94654	5.86081	7.42763	7.68181	7.38535	9.47045	9.15583	8.79407	9.5611	9.54797	8.81827	9.64951	9.95938	9.73119
HLA-DMB	6.22047	6.76852	6.32073	5.6426	6.58244	7.17212	8.00639	8.68296	8.57457	8.53772	8.50821	8.24107	8.99738	8.9157	8.82182
HLA-DMA	6.82289	6.19221	6.54952	6.44061	8.71092	8.04171	9.46598	9.5571	9.3657	8.99462	8.91714	8.65762	9.22839	9.34983	9.27224
RPS6KA2	5.35139	5.20379	6.12766	5.24233	7.44832	6.96895	7.75778	7.76018	7.68801	7.96711	7.70424	8.02203	7.67471	7.22348	7.01561
HDAC9	7.25689	7.06947	7.0127	7.18735	7.84787	7.21789	8.48797	8.37376	8.15404	8.56642	8.30855	7.83377	9.42943	9.16841	9.15416
CROT	5.79293	5.49759	5.68861	5.4963	6.01716	6.02207	6.57897	7.12618	7.22771	7.79305	7.9403	7.54661	6.86445	6.83611	7.40233
PPP1R9A	4.47953	4.63999	4.46641	4.12881	7.97352	6.76396	7.97104	8.75555	8.37907	8.49065	8.07997	6.77801	8.47693	7.63878	6.81168
AGAP3	8.4658	7.62011	7.80352	8.35642	9.21263	8.64729	9.84937	9.55233	9.6631	9.9319	9.432	9.41781	10.1179	9.8119	9.78187
TARP	8.52939	9.18689	8.55878	9.20473	10.7834	9.75915	10.5649	11.1615	10.62	11.7048	11.7459	11.7019	11.1316	10.9334	11.2701
AGPAT5	5.14496	4.6213	5.70486	5.37072	6.93683	6.13438	6.86006	7.9608	7.62017	7.72857	7.38928	7.1802	7.67064	7.39518	7.44266
RHOBTB2	6.55672	7.33716	7.34034	7.31317	8.73525	7.80206	9.41874	9.12661	9.21668	10.0389	10.0281	10.1654	9.83295	9.50868	9.88177
DOCK5	8.24052	8.03722	8.2216	6.79956	9.24705	8.45522	9.90489	10.1389	10.2123	9.96859	9.93118	9.13302	10.3415	10.2408	9.8287
PTK2B	8.26189	8.2932	8.01356	8.50078	8.76743	8.67181	9.32663	9.3062	9.29953	9.65279	9.91309	8.69938	9.52667	9.23693	9.3566
ADGRA2	4.87219	6.11672	6.17791	5.68887	6.82874	5.7131	7.12916	7.71025	7.64685	7.43749	7.69044	7.36259	7.0653	7.39442	7.15339
LYN	6.27261	6.32135	5.98606	6.23162	8.04401	7.65335	9.38424	9.36476	9.32749	9.1673	9.15562	8.14421	8.99809	8.9939	8.56137
RNF122	5.67715	6.16657	5.71218	5.58766	7.09538	5.88775	7.34238	7.68885	7.47781	7.89392	7.62042	6.70166	7.97417	7.50525	7.38228
TOX	9.37033	9.5698	9.46777	9.18885	10.212	9.89466	10.8679	10.8429	10.7542	10.6264	10.8258	9.86214	11.4256	11.1365	11.0347
NCALD	6.48133	7.29156	7.02245	6.86168	7.83918	8.18723	8.36424	8.68175	8.72738	8.90692	9.29841	7.36841	8.75576	8.27892	8.59484
EXT1	6.02424	6.82771	6.31351	6.4442	7.1901	6.67127	8.19615	7.46777	7.4697	7.71154	7.91229	7.15136	8.38253	8.06577	8.03558
SYK	6.45572	6.31824	6.08172	6.68158	6.70206	6.61885	7.56709	7.71879	7.99765	8.40685	8.43574	7.6586	8.09623	7.75084	7.88021
UGCG	5.52894	5.47842	6.00955	5.89739	6.51359	5.8853	7.20787	6.89716	6.71329	7.50706	6.25214	6.63651	8.14269	7.37106	7.84701
CXorf21	4.31473	5.58005	5.21757	5.01115	6.74692	5.45216	7.00421	7.22119	6.47173	7.85405	8.40352	8.73609	7.47875	7.94818	8.01366
MAP3K8	9.51561	9.5807	9.57057	9.2103	10.7104	10.1786	11.2044	11.5252	11.2708	10.3683	10.6143	9.60851	10.4149	10.9921	10.3688
TRIM8	7.09462	7.43229	7.29071	7.4066	8.24316	7.7152	8.62542	8.54907	8.76365	8.20056	8.49053	7.90752	8.6414	8.47722	8.90997
WBP1L	8.47317	8.37939	8.19078	8.55231	9.29467	8.63551	9.41181	9.3778	9.29365	9.98182	9.86353	9.36013	10.2902	9.79007	9.86285
DNMBP	5.97621	4.6072	5.3779	6.29049	6.81112	6.94913	8.0949	7.761	7.52086	7.20541	7.12258	5.5229	6.86282	6.60747	7.01329
PGGHG	8.88993	8.86417	9.76727	9.14318	10.5595	10.2615	10.3612	10.841	11.3691	10.7451	10.7635	10.1938	10.6291	10.4576	10.3157
DENND5A	7.22208	7.8192	7.40698	6.98186	8.1273	6.96325	8.47578	8.74134	8.60089	8.49978	8.70866	8.6373	8.51883	8.65443	9.02015
CHKA	5.80394	6.3677	6.68915	6.17574	8.08501	6.97829	8.96904	9.53945	9.18417	8.22548	8.13865	6.18507	8.76272	8.49008	8.4126
MAML2	8.18096	8.37517	8.15659	8.49366	9.72299	9.23184	9.49598	9.93408	9.94416	9.77038	9.67711	8.20625	9.67169	9.64855	9.32313
IL18	4.63464	4.91871	4.79895	3.76241	5.42004	4.78104	6.04791	5.99967	6.27542	6.00344	6.30409	5.47864	5.7488	6.04948	5.59556
ARHGAP32	6.77829	6.97287	7.3551	6.68517	7.58342	6.89983	8.14343	8.51435	8.21407	8.7929	8.95278	7.84492	8.16395	7.97041	7.98002
NUCB2	7.99209	8.63921	8.06609	8.41361	9.38738	8.34829	9.63973	10.1185	9.88273	10.0911	10.1435	9.88544	9.4658	9.54386	9.64336
TCIRG1	9.65231	9.71328	10.0391	10.019	10.9654	10.3233	11.2695	11.3305	11.3804	11.4988	11.4399	11.4909	11.5617	11.517	11.7433
GRAMD1B	6.59568	6.49604	6.21649	5.99202	8.5073	6.70365	9.55755	9.26957	9.46391	9.70514	9.67915	8.7692	9.98513	9.56171	9.45088
ARAP1	7.05018	7.08982	7.14077	7.42637	8.24674	8.12291	8.35176	8.67308	8.80059	8.6869	8.68021	8.37167	8.32738	8.39652	8.04053
PAK1	5.73024	5.50638	5.57689	5.74991	6.45448	6.25629	7.90726	7.67722	7.77242	8.01595	7.83038	8.33633	7.81294	8.18902	7.92759
CLSTN3	8.86116	8.49716	8.79458	9.34261	9.10738	9.14684	10.029	9.28079	10.0074	10.0863	9.85906	9.66011	10.2412	9.9939	10.281
METTL7A	8.18342	7.97142	7.52781	8.04205	7.92897	8.49989	9.00242	8.67031	9.18361	10.0643	10.0011	9.26555	9.58888	9.42068	9.14975
IRAK3	6.13531	6.01732	6.80303	6.82518	9.46457	7.81947	9.69253	9.96773	9.72995	9.54546	9.48039	8.73431	10.0778	10.1799	9.86283
LRRC43	4.8453	4.76299	5.34026	5.55246	5.29707	4.86829	6.74752	5.68017	6.33011	6.70392	6.85769	5.80263	7.35472	6.91297	7.2961
ITGA5	7.43125	7.4329	7.17596	7.65649	8.08921	7.61498	8.34525	8.95055	8.7925	9.33067	9.58121	8.48981	8.51037	8.59721	8.61338
FGD6	5.6299	5.48366	5.68729	5.54787	6.75061	6.77414	7.27778	7.44178	7.24071	7.74279	6.55547	6.35603	8.40831	7.11403	7.36149
LTA4H	8.82962	8.8846	8.59581	8.61433	10.9148	9.62981	10.7238	11.2536	10.513	11.2974	11.5029	10.4431	10.9897	11.4492	10.981
TESC	4.88563	4.97621	4.96802	5.5043	5.6354	5.18273	6.97294	6.08671	6.58312	6.1108	6.51278	6.14393	6.28487	6.82311	6.62739
PITPNM2	5.9121	5.79649	5.71088	6.54012	6.9088	7.34778	7.65868	7.68902	7.64938	7.95975	7.80662	7.05365	8.02239	8.25099	8.38668
KLRC3	4.60974	5.422	5.10888	4.67661	7.0968	6.65756	7.8444	7.84951	8.15281	9.587	9.77419	8.35415	9.33229	9.25274	9.37694
TNFSF11	5.65472	5.59236	6.57394	5.65964	7.3279	5.89592	8.06229	8.27135	8.51523	9.27693	9.08659	8.19342	9.17736	9.44842	8.06609
DPF3	6.08975	5.28113	5.26899	5.47842	5.21063	4.94719	7.48056	6.67735	6.68087	7.71878	8.20219	7.94252	7.6047	7.60204	8.09263
SPTLC2	8.23368	8.3124	7.92461	8.58109	8.78466	8.58464	8.92783	9.58189	9.30989	9.70767	9.82483	9.62355	9.57362	9.46007	9.49552
PRKCH	7.74133	6.9186	7.15958	7.89308	9.18324	8.70538	9.54084	9.77146	9.55189	9.69408	9.80542	8.1703	9.97188	9.65408	9.98234
STARD9	6.8986	6.85735	7.41951	7.06648	7.94864	7.76683	8.78223	8.93569	9.09897	9.37082	9.46935	8.0784	9.75653	9.32839	9.30317
FURIN	9.41391	9.19754	9.3369	10.0066	9.30274	9.6764	10.4823	10.2139	10.4487	9.27744	9.77613	9.48379	9.92475	10.5269	10.5374
FES	6.34899	6.07007	6.72262	6.46981	6.71802	6.64249	8.45903	8.08232	8.48138	8.63258	9.0699	8.34348	8.73095	8.78167	9.06423
MEF2A	9.83726	10.0338	9.64501	9.34913	10.1977	9.59986	10.7027	11.1484	10.8768	11.4438	11.0883	10.5503	11.3126	10.932	10.7193
ATP10A	6.40657	6.64054	6.5698	6.43191	7.65976	6.74498	7.49149	7.95035	7.68267	8.238	7.59503	7.665	8.30851	8.1166	7.99383
ATP8B4	4.00232	4.05655	4.85892	4.07352	8.28306	6.40103	8.53548	9.10814	9.14542	9.43699	9.26202	7.24474	9.57273	9.73683	9.09244
NEDD4	5.63206	5.72867	5.29967	5.45119	6.10028	5.52704	6.376	6.91014	6.7234	7.70936	8.01081	7.40211	7.41682	7.86239	7.55355
TLE3	7.91231	7.43174	7.36156	7.99989	9.15612	8.41943	10.1764	9.90806	9.58011	10.1605	10.1479	9.60992	10.4148	10.3573	10.5969
MPG	6.73961	6.66498	6.3456	7.07065	7.21102	7.32619	8.2319	7.60836	7.82141	8.31664	8.12673	7.78159	8.82719	8.97461	8.82202
CIITA	6.94658	7.12479	6.92399	7.30422	8.44829	7.96174	8.45744	9.00572	8.81924	9.0946	9.06659	7.94752	8.26971	8.65386	8.17774
PLCG2	4.76617	4.79465	5.612	4.62036	7.21265	6.59401	7.81532	8.44856	8.52092	9.17004	8.74118	8.16192	8.84867	8.54147	9.05373
RAI1	7.107	6.7491	6.82061	7.44971	7.7868	6.85534	8.06707	8.05711	8.38782	8.06919	8.43873	7.5179	8.31991	7.8981	7.74039
SPECC1	7.01579	7.05875	6.82725	7.3855	7.9416	7.23494	7.63348	8.60564	8.30305	8.90795	8.9416	9.02389	9.05885	9.02847	8.72969
TP53I13	6.71382	5.35412	5.97965	6.4075	5.86409	6.58444	7.47698	7.43353	7.24311	6.4703	6.89136	7.26408	7.90498	7.9014	7.5851
IGFBP4	6.77044	6.6919	6.68383	7.17928	6.84145	7.13206	8.95461	8.22941	8.09422	9.03089	9.00183	9.49614	8.66008	8.1016	8.64945
ABHD15	6.14644	6.30305	6.30467	6.99742	6.93558	6.87574	8.10181	7.37658	7.52051	7.84662	7.27344	7.67441	8.27174	8.09283	8.25879
PECAM1	4.68009	5.64905	6.27296	6.58452	7.90647	6.97317	9.11218	9.09663	9.0821	9.97267	10.1459	9.64753	9.94438	10.2864	10.2448
CEP295NL	5.7858	5.72909	6.44818	6.48403	7.99758	7.13452	9.1603	8.94357	9.05244	9.18761	8.46334	8.80211	9.1452	8.0531	8.90481
PDE6G	6.94984	6.86943	6.62303	5.9308	7.90043	7.13594	8.96963	8.85928	8.76264	8.29946	8.62235	8.26436	7.88984	7.95329	8.06436
CD7	10.3214	9.89692	10.0363	10.6001	10.9425	10.615	11.4216	11.2542	11.4037	11.7028	11.6626	12.0763	11.4992	11.309	11.9265
LGALS9	8.52378	8.45069	8.23144	8.51687	9.04999	8.30402	9.91843	9.67888	9.45108	9.7968	9.89302	9.74239	9.52666	9.67467	10.1184
CABLES1	6.1401	5.61963	5.936	6.87787	7.10458	5.81692	7.49211	7.99969	8.03276	8.20552	8.29249	6.50403	8.03313	6.82579	7.80453
TCF4	8.13316	7.85891	8.11907	7.9221	9.3569	8.67849	9.87979	9.81764	9.6477	10.2841	9.91804	8.99387	10.1399	9.62777	9.50661
PDE4A	6.03438	5.97256	6.56498	6.92659	7.88233	6.85359	7.83615	7.905	8.02068	7.39676	7.38126	7.07079	7.65549	8.0433	8.07741
SCN1B	4.4968	4.5524	4.67758	4.78212	6.17053	5.32477	8.48285	7.60119	7.71101	8.79757	6.71124	7.24846	9.22585	7.20065	7.98649
HPN	4.96796	5.02556	4.96752	5.79475	5.48983	5.82478	7.44468	6.75411	6.65563	7.7378	6.14139	6.35541	9.0762	6.4197	7.54553
CD79A	7.2892	7.09723	7.72596	7.63312	8.38868	7.51673	9.23179	8.75373	8.58141	8.42406	8.6456	8.70931	8.78476	8.70115	8.89963
CD33	5.92665	6.40985	6.46373	7.05664	7.07374	6.5427	7.43818	7.20357	7.57807	6.9874	7.43493	8.01555	6.99043	7.51253	7.48029
MOB3A	7.26489	7.54515	7.43729	7.63399	8.20011	8.18437	8.45841	8.38411	8.51043	8.54445	8.87932	8.95847	8.49074	8.60697	8.87458
PRAM1	7.19126	6.84324	7.78868	7.14186	9.17314	8.4885	9.82126	9.83024	9.96993	10.4405	10.2846	10.6747	9.65138	9.91213	10.0658
TYROBP	7.17652	7.22203	7.18114	8.01184	9.58535	9.26982	10.2249	10.0791	10.014	10.1131	9.8293	10.321	10.1257	10.1798	10.0272
TOX2	5.95637	5.95145	6.32838	6.07408	8.44464	7.60674	10.8564	9.8618	10.2156	10.3208	10.0936	8.66468	11.1842	10.0639	10.6396
C2CD2	5.81789	5.659	5.85844	5.95961	7.12905	6.57227	8.09991	8.34298	7.73335	8.35588	6.98742	7.0546	8.32202	8.08973	7.83768
GRK3	4.20972	4.10948	4.08142	4.29814	4.60638	4.3172	5.6283	5.40058	4.9175	4.96877	5.2329	4.95113	5.23901	5.90222	5.25968
APOBEC3D	7.12612	7.33416	6.97676	7.1382	7.92963	7.03089	8.29994	8.19678	8.09621	9.12672	9.35405	8.72764	9.21425	8.88815	9.28886

## Sheet: Table S1E
Venn Red	Venn Yellow	venn green	venn turq	venn blue	venn Pink
value	value	value	value	value	value
SKI	MAPKAPK2	MAN1C1	ISG15	CISH	CLIC4
CAMTA1	DHRS3	ZFYVE9	RER1	P2RY14	S1PR1
VAMP3	DUSP10	KIAA1324	PARK7	MEF2C	ATP8B2
SLC25A33	AMPD2	CD2	NIPAL3	FUT7	CD55
CLIC4	JMY	NLRP3	PPP1R8	IL2RA	CR1
ZDHHC18	IRF4	ACP6	S100PBP		ECE1
ZC3H12A	LONRF3	FCRL4	UTP11		CD28
RLF	RORA	CD84	NFYC		ZEB2
RNF11	B4GALT5	SLAMF1	ERMAP		EPHA4
MFSD14A		RGS16	TMEM69		FLNB
ZNF687		SPATS2L	TCEANC2		KLF3
FCER1A		ADCY3	IL23R		USP46
SUCO		CXCR6	TRMT13		ANTXR2
PRDX6		NEK10	AHCYL1		INPP4B
TOR1AIP1		FYCO1	CHI3L2		SAMD3
TIMM17A		SLCO2A1	CD2		RIPOR2
CR1		UNC5C	SRGAP2C		AUTS2
PPP2R5A		ARSJ	VPS45		TNFRSF10A
ATF3		GRAMD2B	SPRR3		SUSD1
ARF1		LMNB1	SNAPIN		VSIG1
HES4		SLC22A5	IFI16		EFHC2
CASZ1		PHYKPL	SDHC		PRF1
LUZP1		HAVCR2	HSD17B7		TSPAN18
SRSF10		CCNJL	EEF1AKNMT		RASGRP2
BSDC1		NCR2	LAX1		GDPD5
PHC2		TMEM200A	SRGAP2		SLC38A1
SNIP1		MAS1	TRAF3IP3		HVCN1
PABPC4		THEMIS	TRAF5		C12orf75
HIVEP3		CCR6	CNIH4		RASA3
TTLL7		FKBP9	ARV1		FAM30A
SYDE2		ST7	COA6		TC2N
GTF2B		RAPGEF5	GGPS1		RAP1GAP2
ZNF644		LY96	RPA2		CD300A
CNN3		SNTB1	TAF12		GAS7
NRAS		DOLPP1	AK2		TNFRSF11A
TXNIP		COL5A1	INPP5B		OR2Z1
HJV		PHPT1	P3H1		NKG7
CRTC2		GPR82	MED8		EMP3
MEF2D		BICC1	EIF2B3		CDC25B
USF1		NRP1	PRDX1		ERG
DEDD		SORCS1	C1orf123		RUNX1
TADA1		RGS10	GBP1		LGALS1
SLC19A2		ENTPD1	GBP4		MLC1
ZNF281		MUC2	DBT
ARL8A		LDLRAD3	PSMA5
ADIPOR1		CXCR5	DENND2D
DUSP10		VWA5A	CD58
TP53BP2		JAML	SRGAP2B
LBR		KLRF2	GOLPH3L
SDE2		TMEM117	S100A11
MRPL55		BICDL1	SPRR2D
IRF2BP2		P2RX7	CCT3
ERO1B		NINJ2	GPATCH4
AHCTF1		NELL2	MRPL24
SZRD1		FKBP11	PIGM
NBL1		IL26	SLAMF6
SRRM1		IL22	CD84
TSSK3		ST8SIA1	SLAMF1
CDK11A		KRT81	SH2D1B
IFFO2		ALOX5AP	TMCO1
BCAS2		SERP2	GCSH
CFAP45		DLEU1	SCYL3
KLF11		PCDH9	TNFSF4
FOSL2		SERPINA1	MRPS14
PRKCE		LINC01588	KIAA0040
TTC7A		CA12	STX6
BCL2L11		CPNE7	RNASEL
COQ10B		SGSM2	ARPC5
INPP5D		PITPNC1	UCHL5
ATG16L1		CD300LF	BPNT1
SH3BP4		TMIGD2	ITPKB
ING5		TNFSF14	C1orf131
CEBPZ		CTSA	MINOS1
ZFP36L2		SIRPG	PPCS
RAB1A			FPGT
GFPT1			FPGT-TNNI3K
EIF2AK3			ACADM
MAP3K2			LRRC8D
SMPD4			MYCBP
FAM168B			EBNA1BP2
NR4A2			VPS72
CIR1			LINGO4
ICA1L			RORC
WDFY1			SPRR2A
ILKAP			PYGO2
PPP1CB			PIGC
REL			PYCR2
MXD1			RAB10
MAIP1			LCLAT1
SERTAD2			SLC30A6
RNF103			YIPF4
SNORD89			RMDN2
NFE2L2			GEMIN6
BHLHE40			PCYOX1
MTMR14			CCT7
UBE2E1			STAMBP
NR1D2			DOK1
C3orf35			VAMP8
WDR48			IL36A
EIF1B			CBWD2
CTNNB1			RALB
SNRK			MARCH7
PDE12			PSMD14
FLNB			DCAF17
PXK			DYNC1I2
KCTD6			NDUFB3
TBC1D23			ICOS
CDV3			ACKR3
MRPS22			ASB1
SLC25A36			PREB
PIK3CA			PREPL
ZNF639			XPO1
SENP2			SPRED2
OPA1			SNRPG
SENP5			TPRKB
NCBP2-AS2			BOLA3
RBSN			LMAN2L
QRICH1			COA5
ASB14			MGAT4A
ZBTB11			MITD1
USF3			MFSD9
TOPBP1			ZC3H8
CCNL1			STAM2
IGF2BP2			FASTKD1
RNF168			METTL5
TSC22D2			CWC22
KLF3			STAT1
RHOH			ORC2
EREG			IKZF2
NFKB1			TUBA4A
JADE1			GPR55
USP38			MSH2
C4orf46			C2orf74
CENPU			GPD2
ACSL1			NABP1
SH3D19			DPY30
MARCH6			CDC42EP3
OTULIN			COX7A2L
LOC100421561			IWS1
PAIP2			TCAIM
CREBRF			MANF
N4BP3			SLC35A5
RAD1			HPS3
IL6ST			ACTL6A
MIER3			YEATS2
PDE4D			POLR2H
SGTB			SLC25A20
CHD1			CCDC71
FEM1C			GLT8D1
HINT1			IMPG2
AFF4			CD200R1
ETF1			CCDC58
DCTN4			WDR5B
CLINT1			PARP9
MGAT4B			MRPL3
CDC42SE2			ANAPC13
FNIP1			COPB2
PPP2CA			PLSCR1
MYLIP			GPR171
SOX4			LXN
ABT1			TNFSF10
ZKSCAN8			TBL1XR1
C6orf136			DNAJC19
AIF1			KLHL6
PHF1			RFC4
VEGFA			RPL39L
ZNF451			BDH1
ZNF292			METTL6
PRDM1			RUVBL1
FOXO3			TBCCD1
AMD1			TCTEX1D2
ARFGEF3			USO1
HEBP2			MRPS18C
STX11			SMARCAD1
SYTL3			CISD2
QKI			OSTC
HLA-DQB1			MGST2
BAK1			LSM6
NFKBIE			ARFIP1
UBE2J1			TMA16
HDAC2			LYAR
MTRF1L			MRFAP1L1
AGPAT4			UGDH
SNX9			COMMD8
HLA-B			TSPAN5
PHF10			DDX60
WIPI2			HPF1
USP42			IRF2
YKT6			UFSP2
CASTOR2			NUDT6
HSPB1			DDX60L
DBF4			CCT5
BUD31			C5orf51
HBP1			FBXO4
DNAJB6			NNT
ZFAND2A			GTF2H2C_2
TWISTNB			GTF2H2
KBTBD2			POLK
SBDS			ZCCHC9
FAM133B			RASA1
SMURF1			ARSK
ZNF394			PAM
GAL3ST4			TNFAIP8
DNAJC2			SRFBP1
PLXNA4			RAD50
CYREN			EGR1
WDR91			IGIP
EZH2			ITK
LMBR1			UBLCP1
NIPSNAP2			TTC1
PNPLA8			MAT2B
ZNF800			SPDL1
BNIP3L			ATP6V0E1
PLEKHA2			RGS14
ADAM9			ZNF354B
YTHDF3			LMBRD2
ZBTB10			PLPP1
FABP5			DIMT1
RIPK2			POC5
OSGIN2			TBCA
PLEKHF2			TMEM167A
RNF139			CETN3
TRIB1			GLRX
GRINA			ST8SIA4
HSF1			GIN1
LONRF1			C5orf15
BIN3			BRD8
BIN3-IT1			CDC23
DUSP4			LARS
KLF10			ADAM19
TRPS1			ZNF354A
RAD21			FAM173B
ATAD2			RAPGEF6
PINX1			LCP2
PABPC1			ALDH5A1
AZIN1			RNF8
AGO2			POLR1C
UHRF2			POLH
UBAP1			FBXO9
KIAA1958			MTO1
ARPC5L			BCKDHB
BAG1			ORC3
KLF9			MANEA
ISCA1			C6orf203
NFIL3			RPF2
NINJ1			MFSD4B
PRXL2C			TMEM200A
MEGF9			ENPP1
C9orf78			PDE7B
FCN1			VTA1
PLIN2			GTF2H5
IL3RA			MRPL18
TBL1X			SLC35B3
SYAP1			ZNF322
TXLNG			TRIM27
USP9X			PPP1R10
CDK16			MRPL14
TSPYL2			CLIC5
ZNF711			MCM3
EMD			PGM3
P2RY8			CEP162
KLHL15			RTN4IP1
KDM5C			SCML4
RLIM			NUP43
IRAK1			RMND1
CLIC2			LPAL2
AKAP17A			ZNRD1
GATA3			PSMB8-AS1
ARL5B			PSMB9
PLXDC2			SMIM8
DDX21			SLC35A1
SUPV3L1			CCR6
SAMD8			EEF1E1-BLOC1S5
PCGF5			BLOC1S5
MXI1			EEF1E1
DUSP5			GOPC
IDI1			IPCEF1
YME1L1			TFB1M
CCDC6			NFE2L3
SAR1A			YAE1
BLOC1S2			STK17A
IKZF5			CCM2
PI4K2A			RSBN1L
PNPLA2			GNAI1
TSPAN18			SDHAF3
MAPK8IP1			ZKSCAN1
ATG13			AGFG2
KDM2A			MDFIC
RELT			ZNF862
NNMT			GIMAP8
DUSP8			GIMAP7
RHOG			GIMAP4
SPTY2D1			GIMAP2
FBXO3			RPA3
OSBP			NT5C3A
PATL1			ZNF680
FTH1			TMEM60
AHNAK			SLC25A40
STX5			SAMD9L
PYGM			BET1
ATG2A			PDAP1
KCNK7			FAM200A
CRY2			ORC5
CLP1			TMEM168
CNTF			MRPS33
ZFP91-CNTF			PDIA4
SSSCA1			GIMAP6
PTS			GLCCI1
STRAP			ARPC1B
PPHLN1			METTL2B
SMARCD1			GIMAP1-GIMAP5
GRASP			SKAP2
RAB21			ATP5MF
TBC1D15			THAP5
DRAM1			ERI1
SUDS3			EPHX2
RNF10			ELP3
BCL7A			UBE2V2
HIP1R			CHCHD7
YBX3			LY96
WBP11			PKIA
TWF1			DECR1
KANSL2			DPY19L4
CCNT1			FZD6
ZNF385A			CCDC25
BAZ2A			PPP2CB
DDIT3			PCMTD1
ZFC3H1			TMEM68
CCDC59			LACTB2
BTG1			TMEM64
NR2C1			RAD54B
CDK17			MTERF3
APPL2			RRM2B
CRY1			NUDCD1
PPTC7			SLA
MED13L			TSTA3
PXN			STAU2
VPS37B			MRPS28
DAZAP2			SNAPC3
CAND1			CHMP5
CHPT1			NPR2
SAP18			TRMT10B
CDADC1			DCAF10
KLF5			CBWD5
XPO4			CBWD3
LATS2			OSTF1
USP12			CEP78
IRS2			RMI1
RASA3			SMC2
ARHGEF40			FKTN
CGRRF1			LCN2
MAPK1IP1L			CBWD1
PELI2			DMAC1
DACT1			DDX58
PPM1A			DCAF12
RIN3			C9orf64
CCNK			INIP
RCOR1			CDC26
RAB2B			NDUFA8
CFL2			SH2D3C
FBXO33			TOR1A
SOS2			MTAP
NID2			TMSB4X
GCH1			MOSPD2
DDX24			ZNF81
BAG5			PIN4
NGDN			INTS6L
KLHL28			VBP1
RAB8B			PNPLA4
USP3			TCEAL8
SMAD3			PSMD10
ARID3B			AIFM1
C15orf39			ZNF75D
WHAMM			MCTS1
ACAN			TMSB4Y
PRC1-AS1			ZMYND11
SLCO3A1			COMMD3-BMI1
TMEM87A			MSRB2
COPS2			CISD1
GABPB1			REEP3
BNIP2			ANAPC16
SIN3A			CHCHD1
HAPLN3			TSPAN14
PRC1			GSTO1
SNRPA1			NHLRC2
ANKDD1A			ANKRD26
LINC01578			POLR3A
SNN			FRA10AC1
NDE1			NOC3L
POLR3E			GOT1
RBBP6			COX15
SETD1A			CALHM2
MT2A			STN1
RIPOR1			DCLRE1A
KLHL36			PRDX3
IRF8			C10orf88
RNPS1			ECHS1
TXNDC11			ENTPD1
C16orf87			ERLIN1
DNAJA2			AP2A2
AMFR			ZNF143
NUDT21			PDE3B
DDX28			ZDHHC13
ATP6V0C			ARL14EP
DDX19B			ALKBH3
ATXN1L			POLR2G
MAP1LC3B			RARRES3
MTSS1L			PRDX5
RAP1GAP2			BANF1
EIF5A			MRPL48
KDM6B			PAAF1
TMEM88			KCTD21-AS1
ALKBH5			HIKESHI
MAP2K3			AASDHPPT
TRAF4			ATM
THRA			ZC3H12C
RARA			HINFP
KAT7			CRTAM
MILR1			VWA5A
CEP95			FAM118B
SEC14L1			TRIM5
METRNL			MRPL17
INPP5K			CYP2R1
MNT			ACP2
PIK3R5			LPXN
RCVRN			TRMT112
PHF12			C11orf68
CWC25			YIF1A
NR1D1			COA4
DNAJC7			CLNS1A
DUSP3			ALG8
HDAC5			CCDC90B
LRRC59			MSANTD4
TOB1			NPAT
SPAG9			TIMM8B
JMJD6			HSPA8
CYTH1			TMEM218
USP36			PUS3
ARHGDIA			THYN1
DHX8			SDHAF2
RPS6KB1			TTC9C
PER1			NUDT22
VAMP2			BIRC3
H3F3B			PTPRCAP
RNMT			CORO1B
RIOK3			CARD16
C18orf21			C12orf57
ELP2			PTPN6
TNFRSF11A			KLRF2
ZCCHC2			ATF7IP
YES1			CMAS
MEX3C			KIAA1551
RBBP8			BICD1
RNF138			PCED1B
GNA15			ATF1
SAFB			ORMDL2
ARRDC2			TSPAN31
CCNE1			RXYLT1
CEBPG			RIC8B
LSR			OAS2
ZNF383			DTX1
BCL3			RITA1
NECTIN2			TPCN1
RELB			DYNLL1
ZNF331			DCP1B
ZNF805			MRPL51
MKNK2			ING4
TICAM1			C3AR1
XAB2			DDX23
AKAP8			TFCP2
ZNF14			AAAS
SERTAD3			TESPA1
DEDD2			ARHGAP9
ZNF350			CDK4
NR1H2			BBS10
PRNP			DUSP6
CDS2			ARL1
NDUFAF5			WASHC3
MAPRE1			COQ5
PPP1R16B			MPHOSPH9
FAM83D			EMG1
RNF114			ZNF705A
RBM38			ACAD10
TUBB1			OAS1
TMX4			KLRC2
JAG1			KLRC1
NOL4L			PRKAG1
OSER1			FMNL3
SULF2			TMBIM4
SPATA2			C12orf73
GMEB2			MRPL57
RALY			ALOX5AP
TGIF2			RFXAP
TGIF2-RAB5IF			SERP2
DBNDD2			RB1
SYS1-DBNDD2			SETDB2
FAM209A			CLN5
SIK1			SLC46A3
DYRK1A			HSPH1
ABCG1			SUPT20H
PDXK			MRPS31
U2AF1			KBTBD7
BTG3			ESD
ZBTB21			LPAR6
RUNX1			SPRYD7
EWSR1			RNF219
FBXO7			TGDS
HMGXB4			GPR18
MIEF1			TEX30
JOSD1			PCID2
PHF5A			TNFSF13B
SNU13			N4BP2L2
ARHGAP8			PNP
PRR5-ARHGAP8			C14orf119
			STYX
			TMEM260
			EIF2S1
			BATF
			AHSA1
			TTC8
			CPSF2
			GOLGA5
			CIDEB
			CDKL1
			GNPNAT1
			EXOC5
			DHRS7
			ALKBH1
			NDUFB1
			PCNX4
			CHURC1
			SLIRP
			HOMEZ
			MDP1
			L3HYPDH
			RDH11
			EFCAB11
			TRIP11
			GALK2
			HMG20A
			GDPGP1
			IQGAP1
			HERC2P3
			KATNBL1
			NDUFAF1
			NEDD4
			GTF2A2
			RPS27L
			EDC3
			ETFA
			TARSL2
			IVD
			LOC100419583
			PLEKHO2
			RAB11A
			IL16
			INTS14
			SNUPN
			ST20-MTHFS
			MTHFS
			MRPL46
			LINS1
			CORO1A
			ZNF720
			OGFOD1
			RSPRY1
			CYB5B
			SF3B3
			ZNRF1
			HSBP1
			KNOP1
			GOT2
			CHTF8
			AARS
			COG4
			MTHFSD
			JPT2
			ALG1
			MVP
			ERVK13-1
			SEPT1
			PSMB10
			TXNDC17
			SLFN5
			ACBD4
			PCTP
			RAD51C
			DCAF7
			RGS9
			C17orf80
			RAB37
			SLC9A3R1
			TP53
			ZNF287
			GRAP
			UTP6
			KRT13
			COA3
			SKA2
			PTRH2
			ICAM2
			TEX2
			SMURF2
			CD300LF
			PRPSAP1
			CYBC1
			TNFSF12
			PRKAR1A
			METTL23
			JPT1
			MYL12B
			TTC39C
			HAUS1
			ME2
			RAB27B
			ZNF57
			UBL5
			RNASEH2A
			CYP4F22
			ZNF85
			PDCD5
			ZNF181
			ZNF146
			SIGLEC7
			LAIR2
			ZNF470
			ZNF562
			BST2
			ZNF100
			ZNF208
			ZNF681
			RINL
			CARD8
			LAIR1
			OAZ1
			RAB4B
			ZNF226
			ZNF701
			ZNF17
			FDX2
			ZNF490
			ZNF737
			ZNF626
			ZNF675
			ZNF585A
			ZNF585B
			ZNF28
			MGME1
			DNTTIP1
			LOC100131496
			CSTF1
			CASS4
			VAPB
			TBC1D20
			MKKS
			EIF2S2
			TGM2
			SMIM11A
			SON
			MX2
			UBASH3A
			C21orf91
			ATP5PF
			N6AMT1
			DNAJC28
			GART
			IFNAR2
			CFAP298
			USP18
			UQCR10
			POLR2F
			ATXN10
			TXNRD2
			SLC25A17
			SNRPD3
			RBX1

## Sheet: Table S1F
eset.filter@featureData@data[["SYMBOL"]]	ILC2 donor: 779	ILC2 donor: 806	ILC2 donor: 807	KLRG1+ ILCP donor: 779	KLRG1+ ILCP donor: 806	KLRG1+ ILCP donor: 807	NKp46+ILCP donor: 779	NKp46+ILCP donor: 806	NKp46+ILCP donor: 807	T44negILC3 donor: 8	T44negILC3 donor: 11	T44negILC3 donor: 3	T44posILC3 donor: 8	T44posILC3 donor: 11	T44posILC3 donor: 3
MAN1C1	7.42876	8.31027	7.40871	7.59823	7.89088	7.44436	6.95775	7.15834	6.77624	7.35583	6.9895	6.87911	9.47828	9.17635	9.60171
ZFYVE9	5.76836	5.32621	5.73127	5.63305	5.56959	5.37349	5.49126	5.71166	5.75975	6.21202	5.04189	5.22715	8.84138	6.96135	7.68117
S1PR1	11.3092	11.2562	11.2926	11.6255	11.3166	11.8469	11.5752	11.424	11.4057	11.0391	10.8546	9.76	8.38426	7.67062	7.79304
KIAA1324	7.10946	6.81604	6.65273	7.1756	7.85982	7.19212	8.72221	8.75549	8.32854	8.90451	9.28209	8.74296	9.9613	9.99562	10.3684
ATP8B2	7.91264	7.88117	7.90172	8.22373	7.74144	7.95585	7.51562	7.36825	7.93695	7.7695	7.64069	7.66252	5.80706	6.13665	6.22803
CD55	11.8859	11.8881	12.1965	11.861	12.2299	12.3729	12.0021	12.2895	12.3891	12.0504	12.0941	11.9586	10.2548	11.104	10.6373
NLRP3	5.00838	5.03288	5.24253	5.55736	5.17668	5.62123	5.21275	5.88538	5.88292	5.37874	5.31986	4.82069	7.2052	7.20712	6.51581
ECE1	10.3016	10.1365	10.1771	10.627	10.1519	10.2266	10.8494	10.1964	10.5141	10.1177	10.2448	10.7744	8.9692	9.11859	9.59238
ACP6	5.51739	5.98411	5.26023	5.64633	5.14984	5.74348	5.41457	5.24165	5.26215	5.69207	5.65006	5.7659	7.48081	6.46645	7.83934
FCRL4	4.41411	4.36626	4.42236	4.33088	4.13269	4.40755	4.49587	4.22707	4.29863	4.38104	4.30466	4.41109	6.56572	4.95269	6.08717
RGS16	6.13485	6.35844	6.19788	6.79778	6.10247	6.51733	5.33718	5.29724	5.40831	6.26922	5.81117	5.73716	8.60932	8.81776	7.65745
SPATS2L	8.20122	8.10191	8.13778	7.70661	8.02297	7.86757	7.31927	8.10717	7.37932	7.65297	7.68917	8.19456	9.41635	9.03633	8.82918
CD28	8.6246	9.05275	8.0866	8.9621	8.73052	8.02935	8.28468	7.75578	7.47512	7.92829	8.17074	8.02423	6.07539	6.59626	7.00198
ADCY3	5.01463	5.43984	5.01403	5.00497	5.32615	5.49952	5.77496	5.11006	5.13718	5.69438	5.83546	4.80954	6.75249	6.50048	7.08466
EPHA4	7.2089	7.21236	7.07671	7.46	7.72433	7.33711	7.36988	7.90773	8.18077	8.04378	8.11082	8.41332	5.25289	5.82716	5.47123
CXCR6	5.82758	6.61967	6.91796	6.1645	5.66915	6.64764	5.721	5.1144	4.7472	6.74355	5.42865	5.61442	8.14955	7.7156	7.59856
NEK10	4.99442	4.74426	4.8355	4.33958	4.51919	4.7693	4.89936	5.20238	5.29804	5.31065	6.4998	4.51938	8.86604	8.43174	8.18081
FYCO1	9.361	9.12492	9.25886	9.18517	8.32707	8.4355	7.31404	7.59177	7.76343	7.95901	8.07352	7.44451	9.59672	9.35339	9.52959
SLCO2A1	4.38959	4.64301	4.59469	4.82952	4.25746	4.4707	5.22694	5.16104	5.30111	7.20054	5.70794	5.18825	8.93231	7.59835	7.35894
ANTXR2	7.77045	7.55772	7.28171	7.71557	7.2487	7.56254	6.26748	7.22907	6.35821	6.47781	7.2084	7.33522	5.42408	5.6156	5.1643
UNC5C	4.35064	4.71007	4.17152	4.38647	4.34988	4.3617	4.6173	4.51497	4.31596	5.49771	4.89691	4.65673	7.56855	6.33386	7.30206
ARSJ	4.98841	4.99196	4.74596	4.86187	4.82004	5.02	5.01668	4.83826	4.75772	5.38843	4.48388	5.02236	8.80947	6.60637	7.6218
INPP4B	5.68719	5.47544	6.42551	5.73381	6.51769	6.30013	6.28161	7.10726	6.34993	6.69315	6.71893	6.54872	4.56384	5.04921	4.83549
GRAMD2B	7.64989	6.91593	7.40983	7.54926	7.03806	7.10999	7.86852	7.48104	7.21233	8.4467	7.90085	7.67543	10.1882	9.13039	9.91308
LMNB1	5.91345	5.74855	6.1719	5.47798	4.94836	5.32931	5.01964	5.05027	4.76122	5.00573	5.0686	4.77753	5.7632	5.85502	6.26881
SLC22A5	4.9856	4.64893	5.12648	5.56183	4.9455	5.08098	4.48307	4.64882	5.04156	5.37667	4.83347	4.36087	7.14481	5.67994	6.48796
PHYKPL	9.49042	9.65131	9.69928	9.61329	9.39559	9.30833	9.54156	9.57513	9.42167	10.1249	10.4321	9.87366	11.1116	11.3044	11.355
HAVCR2	5.33698	5.04835	4.65189	4.8109	4.7402	5.17928	5.67321	5.50705	5.63766	6.39141	6.20626	5.82916	6.76358	7.55	7.87511
CCNJL	5.42442	5.50884	5.35274	5.66492	5.72446	5.55689	5.80868	5.08616	5.90738	5.55541	6.74565	5.25214	6.95506	7.57237	7.95819
NCR2	4.59736	4.49902	4.37191	4.85591	4.21375	4.42151	4.57499	4.51372	4.62117	4.67377	4.64946	4.20273	9.47904	9.12774	10.0159
TMEM200A	5.41094	5.5954	5.6596	4.82278	4.96863	5.30052	4.97684	4.5261	5.0877	5.80527	6.21859	5.50414	6.71347	7.40328	7.07025
MAS1	4.78823	4.20643	4.3772	4.40407	4.30844	4.60061	4.69902	4.4121	4.10623	4.86962	4.57266	4.21328	8.66994	8.50221	7.47489
THEMIS	6.20211	6.23293	6.17544	6.36591	7.53641	6.31541	6.7882	6.59951	6.47006	7.59737	7.75186	6.61183	9.72809	9.06024	9.7639
SAMD3	8.01097	7.2919	7.80313	7.55686	8.1621	7.98083	7.92637	8.67396	8.05481	8.16394	8.84437	8.42831	5.58133	7.23761	6.85829
RIPOR2	9.93567	10.785	10.0523	10.157	11.1257	10.3842	10.5531	11.0651	10.611	11.5762	11.7921	11.181	9.34139	9.71303	9.28926
FKBP9	5.15948	5.08721	4.87608	4.83269	4.76985	5.31651	5.05629	5.49489	4.95215	5.47081	5.31931	5.2818	7.1419	6.73768	5.99369
AUTS2	8.63816	9.143	8.84771	8.81502	9.19737	9.18754	9.53448	8.83802	9.42196	8.41507	8.67518	8.66721	7.69716	7.46827	7.14504
ST7	6.16029	6.50487	6.61462	6.22295	6.22992	6.4807	6.31675	6.77838	6.44783	6.56352	6.79939	5.59339	8.89043	7.5826	7.62092
RAPGEF5	4.63554	4.4638	5.02321	5.06361	4.93647	4.52049	5.02608	5.0412	4.86117	5.07601	5.14411	5.19741	6.81757	5.84323	6.38424
LY96	4.28655	4.41539	4.17851	4.24491	4.1795	4.46638	4.52654	4.22293	4.61303	5.38622	5.08433	5.07867	6.43175	6.53691	6.09142
TNFRSF10A	9.2279	9.52665	9.65696	9.12362	9.66142	9.34573	9.10767	8.8815	8.97537	8.59268	8.09021	8.60375	7.27817	7.11573	6.68375
SNTB1	6.77637	7.1621	6.35114	6.4327	6.52529	5.81548	5.83445	6.30615	5.69273	6.85011	6.6935	6.75733	8.29242	8.0988	7.91169
DOLPP1	5.59961	5.61135	5.8594	5.93328	5.44388	5.56352	6.06014	5.81584	5.96992	5.75189	6.32494	5.76877	7.16386	6.74995	6.99237
COL5A1	5.28747	5.42228	5.22667	5.6348	5.10784	5.41387	5.08517	5.01335	4.80598	5.19127	5.17192	5.19129	6.78709	6.09348	6.72881
SUSD1	9.70513	9.0036	9.65953	9.68337	9.35581	9.47027	9.86003	9.27789	9.92888	8.86276	9.38324	8.91385	7.38494	7.86263	7.59988
PHPT1	9.3145	9.20357	9.1246	9.4592	9.01605	8.74103	9.02887	8.82943	8.51876	9.1153	9.01119	9.14422	10.066	10.0368	10.358
GPR82	5.24612	5.50596	5.52983	5.2114	5.50563	5.19956	5.32323	5.22213	5.26817	5.76169	5.80865	5.75807	7.03926	6.31252	7.00035
VSIG1	10.2789	10.1275	9.23533	10.0152	10.0447	9.30787	8.78793	8.36712	8.56408	8.44547	6.65772	6.84952	4.98371	5.39918	5.47001
EFHC2	9.50665	9.30367	10.211	9.45345	10.2705	10.3472	9.60597	9.6772	10.2725	9.28406	9.21983	8.52853	5.40872	6.46984	4.73589
BICC1	6.24227	5.09478	5.43753	5.5536	5.35782	5.84763	7.19615	5.65892	5.74515	6.15087	5.53628	5.76568	7.84964	7.18293	7.44492
NRP1	4.61074	4.47433	4.75163	4.45524	4.64243	4.75442	4.84001	5.13271	4.85309	6.7034	6.68613	5.19268	10.0739	8.26348	9.51274
SORCS1	5.0114	4.96997	5.2505	5.30157	5.27379	5.01138	4.91833	5.61727	5.40312	5.45919	5.16023	5.73791	8.69057	7.38236	6.12597
RGS10	8.85239	9.08262	7.89674	9.3728	9.69488	9.29561	8.50629	9.51859	8.81442	9.67945	9.4761	9.59292	11.61	11.3149	11.2285
MUC2	4.5558	4.84758	5.17001	5.16061	4.97201	4.82894	4.69202	4.69549	5.09249	4.90073	5.00734	4.76219	8.62952	6.42075	6.01185
LDLRAD3	7.03789	7.29243	7.09909	7.32614	7.06347	7.08259	7.6697	7.3704	7.18184	7.31808	7.19197	7.18847	9.59814	9.00316	9.05188
CXCR5	5.66334	5.69045	5.83734	5.51015	5.7507	5.49211	6.19055	6.40816	5.74461	7.39299	6.51926	5.67964	8.88991	7.63041	8.7437
RASGRP2	8.15253	8.14761	8.06496	8.54394	8.43036	8.07663	8.49312	8.51774	8.72458	7.78371	8.01806	8.71881	6.70499	6.95429	6.69932
GDPD5	9.71417	9.4826	10.0318	9.69527	9.36672	9.73368	8.54622	9.04581	9.13478	8.06379	8.74221	8.32736	5.89548	6.7034	5.98127
JAML	8.22032	9.29972	7.47456	8.21881	8.80744	8.4009	7.5068	8.42013	7.10329	9.86883	8.61041	8.02651	11.3812	10.8349	11.0283
TMEM117	6.82659	6.40379	6.45893	6.92231	6.18106	6.69843	5.98016	5.81367	5.15837	6.04169	6.33705	5.06672	8.21115	7.04094	7.75414
BICDL1	6.4836	6.03727	6.22249	6.50114	6.66938	6.4813	5.89963	5.08383	5.83744	5.95426	6.43964	5.20411	6.91147	8.04745	7.95089
P2RX7	7.73454	7.89085	7.55755	7.396	7.06629	7.014	6.17984	6.42556	6.06532	6.44783	6.11341	5.80978	7.66575	7.57492	7.68848
NINJ2	6.99517	7.33517	7.13686	6.86128	7.42182	6.94064	8.12283	7.9788	7.7289	8.00174	7.93952	8.2713	9.34237	9.50471	9.55901
NELL2	5.28501	5.9704	5.50145	5.92714	7.2065	6.90156	5.28506	5.72926	5.80144	6.3707	5.60209	4.84777	9.53258	8.45395	8.38358
SLC38A1	10.3027	10.4024	10.2166	10.0966	10.4311	10.3008	9.80706	10.0987	10.1127	9.88456	9.60218	9.72095	9.10093	8.85356	8.24007
IL26	4.63482	4.28234	4.15796	4.3625	4.39492	5.17987	4.49367	4.24123	4.39996	4.47559	4.5316	4.44302	6.08829	8.12792	7.18018
IL22	4.70878	4.38453	4.78517	4.58586	4.6933	4.88795	4.98445	4.63203	4.38243	4.49378	4.7641	5.05221	6.32406	9.02611	7.30566
HVCN1	6.90286	6.24488	6.0439	7.05505	7.2551	6.53956	7.18859	7.4705	7.61239	7.51042	7.85958	7.4756	5.9972	6.46969	6.42983
C12orf75	8.36366	8.61826	8.54907	9.09505	9.03574	9.08008	8.25015	8.8453	8.91306	7.86732	8.51445	9.35947	5.95114	6.54519	6.62673
ST8SIA1	4.33264	4.39717	4.30316	4.6074	4.53617	4.54322	4.42726	4.16308	4.5547	4.58254	4.89719	4.40823	6.75544	5.63995	6.15564
KRT81	5.71191	6.22234	5.83827	5.80135	5.58521	5.58396	6.07532	5.74841	5.89262	6.17214	6.46637	6.43295	7.85805	7.53117	7.72335
ALOX5AP	9.81387	10.4317	9.53593	9.27792	8.70385	9.31327	9.08263	8.83914	9.1428	9.93423	9.82794	9.859	11.419	11.5181	11.5851
SERP2	5.18829	5.73505	5.04442	5.58653	5.27457	5.54849	5.62644	5.94053	5.75278	6.89819	6.20848	6.89053	7.71191	7.67714	8.22275
DLEU1	5.09062	5.01547	4.93169	5.09481	4.77264	5.67559	5.62658	5.08024	5.41403	5.38085	5.09576	5.91057	6.46595	6.66932	7.40623
PCDH9	5.88145	5.90162	6.36707	6.56263	6.82578	6.43805	6.53662	6.89005	7.5672	7.70066	7.59265	7.78563	9.79089	9.84425	9.79575
RASA3	9.76525	9.95942	9.91902	9.9959	10.2374	10.2942	9.90045	9.93761	10.3415	9.34231	9.52168	8.86278	7.14932	7.72629	7.04313
SERPINA1	4.5815	4.86748	4.65035	4.70921	5.07381	4.63324	4.89956	5.34179	4.81077	5.02477	4.80505	4.94502	7.19549	7.07447	5.89878
FAM30A	8.91926	8.05601	9.46669	9.09015	9.51786	8.53712	9.84628	10.2012	9.99191	10.5894	10.1279	10.0196	7.89679	8.34641	7.79761
LINC01588	5.51073	6.33124	5.6173	5.23874	5.32255	5.235	5.77692	6.20313	5.74897	6.01151	5.48158	6.44198	6.94847	7.57356	8.35966
TC2N	9.24805	9.79911	8.70844	9.32108	10.0159	9.7489	8.81231	9.71598	9.036	9.58266	9.76342	8.80477	8.11545	7.9746	7.33338
CA12	5.36272	5.1695	5.32825	5.31274	5.17061	5.26588	5.55844	5.22333	5.46908	5.57325	5.04377	5.58467	6.67488	6.14029	6.60752
CPNE7	4.84439	5.08215	4.88249	5.51224	5.38333	5.7496	5.23944	5.46638	5.461	6.3776	5.37785	5.62804	9.11306	7.54475	8.58657
SGSM2	7.98964	7.98886	8.15932	7.47878	7.86559	7.51541	8.14103	8.15562	8.39393	8.38682	8.22105	8.04784	9.3697	9.03664	9.32178
PITPNC1	7.40496	7.77461	7.39648	7.6058	7.57459	7.83791	6.71716	6.43082	6.42898	7.19384	7.20391	7.0661	8.24852	8.05858	8.51117
CD300A	7.65648	7.39518	8.10252	8.18817	8.3407	8.59148	8.36311	8.47651	8.92749	8.70417	9.81314	9.41313	7.13173	7.75501	7.58326
GAS7	7.14362	6.46624	7.03479	7.35589	7.52893	7.36371	8.16146	8.08223	8.28539	7.60752	8.2677	8.10815	5.88376	6.64056	6.24591
OR2Z1	4.2926	4.78531	4.07343	4.32153	4.27521	4.28442	4.54302	6.36926	7.29322	5.94057	6.65489	5.9154	4.12526	4.26045	4.15793
TNFSF14	6.89361	7.25657	6.8747	7.33405	6.5366	7.0606	7.10772	6.87062	6.63276	7.68308	7.39198	7.92177	9.12361	8.49152	9.11212
NKG7	8.61688	8.79123	9.20708	9.81976	9.38271	10.8702	9.81293	9.35507	9.91994	9.0475	9.59181	9.02933	7.28436	8.10401	7.71646
EMP3	12.298	12.4191	12.2071	12.4268	12.477	12.2211	12.5075	12.4971	12.3623	11.6594	11.8895	11.552	9.84593	11.1439	10.3498
CDC25B	9.65959	9.97045	10.1661	9.94277	9.94345	10.0329	9.33114	9.82387	9.84163	9.23062	9.74264	9.96874	7.38517	8.26121	8.25105
CTSA	8.14225	8.4347	8.09414	8.70356	8.77006	8.62938	8.62763	8.88569	8.76349	9.62257	9.60577	8.83284	10.9325	10.4101	10.4364
SIRPG	5.37522	5.21723	5.76996	5.58044	5.81247	5.16314	5.64156	5.43394	5.89144	6.76859	6.6611	5.90614	7.28964	7.75029	8.59817
ERG	7.04151	7.0164	6.36173	6.41806	7.21908	6.4409	8.63037	8.16931	8.62688	8.1084	8.19663	8.27547	6.03653	6.61338	6.59566
RUNX1	11.1973	11.1344	11.1924	11.2804	10.7903	11.14	10.5855	10.3564	10.4305	9.60684	9.53157	9.585	6.7089	7.48547	7.11473
LGALS1	10.3191	10.8015	10.2452	10.5169	10.3282	10.1612	9.85542	10.4482	10.3392	9.34154	9.8699	11.0112	6.08009	8.53092	8.32343
MLC1	6.28041	5.27948	5.75499	5.57101	7.48814	6.07067	8.28495	7.9176	8.31756	9.33576	8.77729	8.19399	4.99489	5.1289	5.16318
CLIC4	10.0445	9.79458	10.3633	9.77172	8.9147	9.42524	9.26361	9.03659	9.3154	8.30918	7.77239	8.23612	6.18123	6.19554	6.13525
CD2	3.86578	4.08441	3.90375	4.08974	3.87393	4.00759	4.60446	4.61901	4.76793	6.88332	6.54757	7.40858	9.18335	9.17244	9.41047
CR1	8.72778	8.53568	7.88235	9.86754	10.0313	10.2946	6.88045	8.15561	8.08964	7.07673	6.46609	6.09868	4.96499	4.86039	5.2067
DHRS3	7.67142	6.84866	7.17858	6.83453	7.75526	7.40489	7.77271	7.93328	7.26093	6.9881	6.77148	5.42329	8.88572	8.66318	8.62542
CD84	9.03862	9.50323	9.74884	8.80721	8.26289	8.39164	7.33794	7.7104	7.51054	8.67273	8.72882	8.20246	10.2288	9.45653	9.96359
SLAMF1	8.87008	8.77694	9.62926	7.63139	6.37491	7.63138	4.59163	4.41733	4.44624	7.10351	7.16272	6.47021	8.50623	8.27807	8.53525
AMPD2	8.21638	7.76882	7.90038	8.8575	8.30577	8.74202	8.06451	7.87453	7.76948	6.49624	6.66792	6.46185	7.61667	7.62491	8.0136
FLNB	5.88331	5.74567	5.67191	5.58346	7.35427	6.58964	8.83487	8.67919	8.78743	7.40662	7.78012	6.00256	5.22073	5.32579	5.2244
CISH	5.07804	4.80743	4.89434	4.88443	4.74821	4.80645	4.73453	4.61659	4.89557	6.22857	5.3574	6.12834	4.72231	4.7219	5.12209
P2RY14	6.69293	6.41313	6.96525	7.74242	7.52346	7.65343	7.9347	7.95425	7.75965	9.86317	9.70098	9.11068	7.73107	8.42883	7.91344
KLF3	8.00645	7.97275	7.84788	8.30216	8.59219	8.69877	8.6021	8.37791	8.70397	7.50909	7.2486	6.87224	6.28314	5.58951	5.68332
MARCH1	7.30729	7.13365	6.91499	7.09925	7.0019	7.02353	6.9488	6.82727	7.06214	7.14997	6.4584	7.32222	6.63583	6.62161	6.35836
JMY	10.2421	10.3536	10.2094	10.2891	10.7075	10.4108	10.6859	10.9805	10.432	8.78343	9.24518	8.41867	9.67775	10.4089	9.97462
MEF2C	4.23946	3.94777	3.94561	3.97242	4.60327	4.52518	4.91594	5.32974	5.19159	6.76282	6.46994	5.6208	5.05971	5.24789	4.88565
IRF4	7.22733	6.9566	7.27901	7.69449	7.60941	7.43661	8.46237	7.95537	8.2531	7.48596	7.17397	6.97338	9.11285	7.94063	8.35734
CCR6	9.24694	8.98923	7.68563	9.5123	8.49793	8.49381	7.89407	7.02031	6.96041	9.0216	8.43725	8.35246	10.6342	10.2335	10.3107
LONRF3	8.04676	8.27668	7.75764	7.90733	7.97807	7.99229	7.87895	7.77207	6.8166	6.76242	5.24047	5.52313	8.46498	7.38388	7.77894
IL2RA	8.0031	9.32587	9.03238	8.68554	9.41892	8.55254	8.18224	9.31001	8.55165	10.0671	10.3363	9.89796	7.17768	8.53861	7.86001
ENTPD1	5.75973	5.96246	6.27978	5.65012	5.99079	6.03186	8.45358	8.26815	8.0473	9.3062	10.4025	8.79952	10.5902	11.7626	11.7606
TSPAN18	9.28853	8.9657	8.82898	9.59495	9.75354	9.2973	9.89969	9.6098	9.60832	8.91304	8.83651	7.89848	5.59549	5.95471	5.67157
VWA5A	5.41811	5.35082	5.50307	6.20303	6.36254	6.04294	6.61001	6.29286	6.292	9.02048	8.57094	7.62926	11.1093	10.5034	10.2517
KLRF2	4.43009	4.73653	4.22714	3.99393	4.55179	4.22002	5.23682	4.98908	4.4968	7.06663	7.15532	5.83925	9.15803	8.95075	9.2119
RORA	11.7705	11.6642	11.8165	11.6409	11.1402	11.5663	10.4981	10.1485	10.2752	8.94771	8.42257	8.37424	10.2393	10.1234	9.8513
RAP1GAP2	10.0259	10.3317	10.6461	10.1927	9.88836	10.3744	9.5146	10.0436	10.4623	8.53015	8.64626	7.38889	6.09571	5.11511	5.7044
CD300LF	6.99024	7.30491	6.91294	6.9233	6.90496	7.05066	7.63985	8.09989	7.10462	9.93346	8.96376	9.00359	11.1127	10.7365	10.7528
TNFRSF11A	9.31421	9.76313	9.41675	9.39462	9.19952	8.55862	9.48148	9.70237	9.67445	8.02768	8.37681	8.57239	6.83039	6.86975	6.92352
MARCH2	6.7317	5.97876	6.58498	6.39653	6.89888	6.37868	6.50689	6.5772	6.53878	6.40944	6.41615	6.53651	6.25442	6.25152	6.32543
ISG15	7.86568	7.91807	7.25101	8.28439	7.50775	7.4609	7.6491	7.70425	7.70315	8.90995	8.49517	9.70624	8.86584	8.9903	9.45805
SKI	9.01492	8.58646	8.87048	9.6257	9.09184	9.46995	10.2267	9.69992	10.0977	7.88384	8.05767	7.48085	7.1662	7.47454	7.65801
VAMP3	7.57397	8.02891	7.64614	7.68096	7.96581	8.05998	7.86874	8.63093	8.05861	6.56145	6.26922	5.42252	6.72815	6.44777	6.27423
PPP1R8	8.68593	7.89569	8.34704	8.78294	7.89878	8.17142	8.1352	8.14014	8.02218	9.58521	8.93089	8.8303	9.3436	9.39414	9.30241
ZC3H12A	9.91848	10.1379	10.0254	10.3798	10.4396	9.94316	10.2841	10.3853	10.0139	8.39326	8.73105	8.85191	8.84635	9.13718	9.34647
RLF	9.55777	9.6664	9.41579	9.1426	9.63213	9.38878	9.76073	10.0133	9.77989	8.57146	8.98297	7.79199	8.45493	8.51736	8.24364
NFYC	7.07656	6.84023	6.97089	6.58689	7.88294	7.18533	7.42861	7.48252	7.59091	8.77726	8.66233	8.25332	8.70031	8.71209	8.57027
ERMAP	5.5361	4.73027	4.9973	4.44973	5.76875	5.09295	4.74106	4.57182	5.14924	6.51986	6.45322	5.99377	6.59316	6.46615	6.04151
TMEM69	6.82157	7.22311	6.53161	6.81932	6.58332	6.7417	6.15709	6.48306	6.27724	7.95785	7.70098	6.60689	7.93031	7.96962	7.81805
TCEANC2	5.34601	5.89489	4.76683	5.57269	5.87994	5.60715	5.6322	4.89467	5.06991	6.36488	6.50101	6.53997	6.29984	6.43404	6.0919
IL23R	5.39712	4.69744	5.09456	5.01256	6.01462	6.27259	5.94808	7.59344	6.36763	10.0065	9.20818	8.49705	11.0445	10.8702	10.728
MFSD14A	8.11127	8.37701	8.90604	8.51941	8.53088	8.42586	8.7015	9.16301	8.89083	7.34232	8.11394	7.06261	7.05159	7.96526	7.48775
TRMT13	7.65912	7.6001	7.98351	7.53185	7.88591	7.44521	7.39315	7.97357	7.64829	9.3603	8.52142	9.00724	9.21215	8.87239	9.18571
AHCYL1	7.57367	8.31086	7.25333	7.42696	7.51542	7.62257	7.12603	7.48594	7.43135	9.16627	8.81227	8.7064	9.05705	8.87414	9.15356
CHI3L2	5.18046	4.99136	4.96382	5.82326	5.20062	5.30768	6.03118	6.29149	5.7051	8.06216	6.88325	6.74884	8.27456	7.69855	8.3147
SRGAP2C	7.54841	8.8304	8.77081	8.36704	8.72672	8.43501	7.91022	8.588	8.20249	9.21358	9.42415	9.54323	8.81714	10.0945	9.44295
VPS45	5.88855	6.25505	6.36505	4.58285	6.07356	5.19981	5.59454	6.11583	6.16103	7.50891	7.66031	6.74437	8.1029	7.58886	7.9642
SPRR3	5.20994	5.50472	5.50145	5.59278	5.01072	5.31222	5.24511	4.94947	5.31601	7.29312	8.08426	8.41939	9.07989	7.93312	5.82639
SNAPIN	6.38524	6.59564	6.91565	7.03305	6.62773	6.43736	6.67006	6.52893	6.06582	7.41044	7.69746	7.2902	7.83457	7.77211	7.87535
IFI16	10.2375	10.6677	10.6447	9.84359	10.2654	10.2608	9.9689	10.2459	10.5065	11.5613	11.4339	11.316	11.9423	11.6273	11.622
FCER1A	4.4195	5.30245	5.27336	4.34156	5.8355	5.68394	4.73817	7.3609	7.54092	4.14886	4.44606	5.08037	4.25127	4.80434	4.4467
HSD17B7	5.76248	5.51665	5.86052	6.16602	5.71644	5.57577	5.21912	5.93071	6.00381	7.78136	7.50358	7.53464	7.46935	7.31827	7.09388
TIMM17A	9.32693	9.28101	9.63839	9.28104	9.57243	9.51697	9.36434	9.78411	9.78434	8.34675	8.48033	7.75917	8.20694	8.00332	8.26031
LAX1	6.49772	5.72256	6.82699	6.69022	6.28945	6.13167	4.90791	4.57981	5.19121	6.02344	5.95412	6.44867	6.18913	5.77576	6.58589
SRGAP2	7.16776	7.62994	7.44264	7.17643	7.75841	7.12914	6.38372	7.31283	7.25296	8.12662	8.54574	8.0136	8.00434	9.42843	8.77033
PPP2R5A	10.4898	10.1735	10.1905	10.1708	10.806	10.8329	11.38	11.658	11.5304	11.0768	10.6214	9.75443	10.0841	10.1486	9.74313
ATF3	7.44087	6.91928	6.68418	7.20882	7.87925	6.86321	8.10682	8.21028	6.93338	4.65493	5.87957	6.53759	5.0935	6.19039	5.3954
ARV1	6.25456	6.72756	5.95334	4.87748	6.86242	6.3751	6.43488	6.35717	6.33112	8.7762	8.42825	8.35122	9.68133	9.25467	8.94966
COA6	7.45025	7.47667	7.54364	7.0976	7.37165	7.55639	7.1799	7.04835	6.83873	8.3034	8.17215	8.40003	8.50627	8.7017	8.73659
GGPS1	7.0204	7.33355	6.94179	6.54556	6.91811	6.5881	5.97983	6.79622	6.37795	7.99811	7.9835	7.02653	8.14512	7.89225	8.07001
CASZ1	7.97033	7.96071	7.75444	7.8372	8.00021	8.07164	8.09515	8.01098	7.71038	6.27548	6.54115	6.43871	6.08993	5.57172	5.85189
RPA2	6.06398	6.56144	6.58246	5.98004	6.58704	6.30586	6.10905	6.35462	6.28585	9.02669	8.47167	8.0649	8.48972	8.28983	8.34952
BSDC1	9.04388	9.28811	9.2623	8.91009	9.14301	9.00634	9.42929	9.18005	9.12724	7.37825	7.78396	6.48999	7.12734	7.31709	7.89135
SNIP1	8.6047	8.56294	8.85397	8.74682	8.90404	8.98738	8.53174	9.02384	9.06044	7.56784	7.78475	7.90228	7.40528	7.56213	7.60826
INPP5B	7.50546	7.92613	8.5938	7.63928	8.32061	7.9789	8.23987	8.83015	8.98063	9.84548	9.84974	9.53446	10.0745	10.265	10.1065
PABPC4	9.84076	9.7385	9.55436	9.83545	9.49377	9.70187	10.0336	9.53453	9.47125	8.55957	8.44437	8.15915	8.78776	8.66746	8.55672
HIVEP3	7.4488	7.57413	7.89266	7.62175	7.33247	7.91981	7.99854	7.67095	7.72449	6.36273	6.88758	6.14753	5.95535	6.48947	5.8532
EIF2B3	7.83492	7.78766	8.39041	7.42076	7.52699	7.84657	7.79074	7.40666	7.93694	9.24667	8.38746	9.47994	9.1357	8.90739	9.09104
PRDX1	7.5264	7.90734	7.06784	6.96361	7.31315	6.91876	7.50291	7.26803	6.7519	8.3809	8.22471	8.62724	9.10608	8.52521	9.06179
TTLL7	6.79362	8.10018	6.4427	6.05458	6.11665	5.96099	7.42647	7.19748	6.72641	5.8697	6.09286	4.93471	4.3879	5.21756	4.50772
SYDE2	5.82604	6.00553	5.47182	6.43095	6.11306	6.01851	7.26197	6.73742	6.81182	6.18884	5.62043	5.73229	5.68542	5.73403	5.87187
GTF2B	8.62284	8.54479	8.54267	8.8163	8.2032	8.45768	8.15194	8.85056	8.3784	7.13785	7.39227	7.20876	7.47029	7.11741	7.71766
GBP1	4.84439	6.57077	5.38499	6.05847	6.21526	5.45715	5.24663	5.69188	5.46917	8.23575	7.48936	7.74065	7.92579	7.177	7.43669
GBP4	5.664	5.97375	5.53179	6.21276	8.11796	7.24086	7.62116	7.84064	7.44583	9.29864	9.1859	8.38205	9.16178	8.95251	9.11469
ZNF644	8.39734	9.0807	9.09291	8.47142	8.81026	8.67584	8.30112	9.0846	8.84968	7.1206	7.62382	6.9275	7.47159	7.26676	7.1865
CNN3	7.53982	7.15131	6.29766	7.57576	7.10491	7.38535	6.56967	5.98543	6.13774	5.01803	5.0064	5.15251	4.99853	5.17051	4.8849
DBT	5.26311	5.08083	5.51274	5.1821	4.99011	4.82962	4.83147	5.01375	5.42243	6.39482	5.91417	6.18107	6.24641	5.8614	6.40865
PSMA5	8.87703	8.64863	8.63791	8.34138	8.60587	8.51639	8.40375	8.49716	8.55629	9.90191	9.88364	9.67095	9.70362	10.0401	10.0759
DENND2D	7.19687	7.18821	7.38225	7.37195	7.62354	7.34569	7.3755	7.63552	7.75346	10.3796	9.84263	7.66103	10.188	9.51179	9.85229
SRGAP2B	7.66921	8.04679	8.01502	7.52589	8.33425	7.89481	7.27036	7.85107	7.65141	8.54004	8.64466	8.93036	8.21307	9.52169	8.96498
TXNIP	12.2769	12.07	12.192	12.2226	12.3532	12.315	12.7287	12.4513	12.6739	12.1639	11.9316	10.6749	11.6128	11.4701	11.1211
GOLPH3L	5.90554	5.95651	5.81072	5.46339	5.36424	6.10157	5.60265	5.76036	6.05098	7.19754	7.77842	7.79234	7.90006	7.4329	7.898
S100A11	7.73385	8.3652	7.97072	8.16221	8.10948	7.83006	7.28908	7.35163	7.87924	9.97832	9.81627	10.0019	9.43357	9.8129	9.9073
SPRR2D	5.13263	5.34781	5.37907	5.35167	5.3756	5.03846	4.9068	5.11913	4.97574	7.04725	7.86691	6.88162	7.9733	6.2304	5.41574
CRTC2	10.2849	10.352	10.6741	10.4055	10.6961	10.5984	10.8445	11.0184	10.9621	9.81083	9.84703	9.29301	10.0158	9.98273	9.70398
CCT3	7.21868	6.9822	7.40843	7.48478	7.07922	7.02995	6.43026	7.26809	6.98518	7.87351	7.68715	8.64969	7.95053	7.96739	8.28933
MEF2D	10.2028	10.1317	10.09	10.5165	10.4171	10.3503	10.9557	10.8338	10.5213	9.11075	9.36617	8.60029	9.34814	9.17508	9.46237
MRPL24	6.25693	7.44531	6.75303	5.91406	6.63218	6.0875	5.90751	6.24583	5.88319	6.90729	7.52513	7.44964	7.53482	7.70658	7.95651
PIGM	6.97033	7.22808	6.88411	7.55333	7.64343	7.38705	7.43943	7.69841	7.53752	9.06982	8.95397	8.58058	9.53823	9.33416	9.29977
SLAMF6	6.66063	7.81759	7.66509	6.5348	7.60692	7.23863	6.48874	7.27114	6.55917	9.52788	9.49149	8.59865	10.4441	10.1188	10.353
USF1	6.84402	6.7362	6.91595	6.71804	7.02006	6.51481	7.66139	7.62372	7.98969	6.55449	6.72091	6.38414	6.54612	6.58157	6.86098
SH2D1B	4.74179	5.04835	4.87249	4.45643	9.67281	8.10841	9.22213	10.3956	10.2875	12.7197	12.6353	12.4643	12.6632	12.4159	12.8096
GCSH	6.33282	6.1212	5.78077	6.67549	6.25605	6.19477	6.12688	7.01944	6.3681	8.21996	7.42738	7.80467	7.7688	7.06269	8.06325
SCYL3	6.61952	6.47022	6.07292	6.43821	6.33358	5.76289	6.99385	6.55047	6.96236	8.93947	8.95544	8.29382	9.14907	8.83963	9.1497
TNFSF4	5.0275	4.87658	5.49217	5.25229	5.72456	4.90739	5.49541	6.5813	5.31981	7.83431	8.81974	6.62419	8.61964	9.68007	8.32288
MRPS14	9.6919	9.63	9.64243	9.3996	9.44514	9.51181	8.91025	8.94152	9.30226	10.7225	10.1495	10.1605	10.8503	10.3171	10.5611
KIAA0040	8.19744	8.561	8.09899	7.78099	8.41492	7.81592	6.89288	7.36739	6.8696	9.19543	8.5949	8.764	8.19287	7.88984	8.40973
STX6	7.09183	6.94313	6.76942	7.08638	6.15788	7.11922	6.47554	6.40428	6.76744	7.96701	7.77488	8.02083	7.96483	8.40333	8.20247
RNASEL	5.17605	5.24578	4.99687	5.18611	5.26439	5.16558	5.08062	5.19556	5.12512	6.87888	6.50189	5.42926	6.84459	6.4794	6.54219
UCHL5	7.98873	7.93247	7.79512	7.42548	7.52792	7.71965	7.12618	7.33095	6.8101	8.57866	8.58309	7.92853	8.59308	8.9118	8.555
ZNF281	9.52174	9.46288	9.51381	9.43173	9.60315	9.54053	9.74667	9.65859	9.55579	8.63845	8.38166	8.57305	8.68159	8.57349	8.56722
ADIPOR1	10.2099	10.3564	10.262	10.2059	10.244	10.3714	10.1091	10.3698	10.3006	9.31028	9.17778	8.95757	9.04436	9.29446	8.9828
BPNT1	6.01429	5.89298	6.69106	5.96647	6.73514	5.54535	5.22103	6.49728	5.79587	7.65848	7.22416	8.13239	7.64659	7.2855	8.00605
TP53BP2	9.84668	9.88222	9.79379	9.95561	9.85843	9.83292	9.95418	9.82435	9.83738	8.77174	9.16472	8.43918	9.02183	8.88808	8.69684
SDE2	9.12215	9.34414	8.70988	9.18972	9.00219	9.1465	9.01943	9.07769	8.83132	7.15775	8.29998	7.29816	7.61143	8.14437	8.08263
C1orf131	4.76418	4.52293	4.61596	4.99064	4.92694	4.83208	4.50203	4.61769	4.78057	5.57153	5.43512	5.96874	5.54886	5.7035	6.26892
IRF2BP2	11.133	10.9425	11.1614	11.0563	11.0374	11.0808	11.4868	11.2348	11.1792	9.63508	10.0442	9.33175	9.79525	10.2345	10.015
ERO1B	7.67035	7.03444	7.51482	7.13347	6.97603	7.4452	7.05823	7.34961	7.04348	6.28932	6.2929	5.71743	6.14751	6.01993	5.74543
AHCTF1	10.0565	10.153	10.1863	9.85675	10.0504	9.97339	9.6687	10.071	10.0412	8.96592	8.76562	7.4939	8.51893	8.31327	8.74549
TSSK3	8.63068	8.70068	9.18744	8.56268	8.8067	8.65914	8.1699	7.89975	8.34836	6.3709	6.99743	6.19291	6.18085	6.3299	5.82876
FPGT	5.28228	5.3419	5.04009	5.51542	4.646	4.86525	4.73047	5.20321	5.01109	6.49899	5.84005	6.00142	7.26322	6.11455	7.02935
ACADM	6.43402	7.1991	6.8817	6.32156	7.43133	6.55599	6.76281	7.04972	6.23513	8.21081	8.64145	8.85243	8.29715	8.366	8.56355
LRRC8D	7.90964	8.09558	8.13256	7.89998	8.1616	7.82682	8.42615	8.84782	8.15427	10.0467	9.60411	10.0873	10.2623	10.2561	10.2891
MYCBP	7.33967	7.79602	8.00645	7.06948	7.7379	7.50986	7.63792	8.03359	6.97957	9.12325	9.42459	9.63914	9.63724	9.4491	9.64164
EBNA1BP2	6.05607	6.53932	6.58866	6.48185	6.72274	6.4894	6.35376	5.99635	6.21099	6.99026	6.84517	7.76106	7.08066	7.13369	7.50361
BCAS2	10.806	10.6694	10.5051	10.5647	10.7436	10.6675	10.32	10.4554	10.3022	9.05848	9.28686	8.96738	8.7903	9.15694	9.47677
VPS72	6.01714	6.8653	6.46812	6.80249	7.12782	5.75047	5.89258	6.87178	5.83285	8.13006	7.8912	7.28637	7.76989	7.3304	8.06937
LINGO4	6.40731	5.72674	5.57764	6.73709	6.19622	6.26294	7.36811	6.36372	6.76203	9.03247	7.85572	7.96736	9.85146	8.83676	9.01191
RORC	7.50336	7.04046	6.89646	7.89762	7.72224	7.62398	8.21537	7.69597	7.91476	9.74444	9.45224	9.12822	10.5396	9.81606	9.98965
SPRR2A	4.99834	4.9594	5.21333	5.15819	5.08572	4.99224	5.26587	5.17842	4.86295	7.55248	8.56571	7.32153	8.77968	7.02472	5.34244
CFAP45	5.39391	4.75705	4.9945	4.83744	5.48833	5.24609	5.80329	5.56387	5.72916	4.72661	4.58398	4.63519	4.30158	4.38978	4.43532
KLF11	10.2811	9.94778	9.47371	10.5468	10.7723	9.97907	11.4966	11.3908	11.0777	8.43	9.71165	10.0557	8.74199	9.6299	9.3349
RAB10	7.34909	8.24457	7.51396	7.17395	7.90982	7.56075	6.68893	8.13547	7.76158	9.91928	9.86994	9.8014	9.79275	9.91225	10.1634
FOSL2	10.1576	10.188	10.0495	10.5802	10.5855	10.8923	10.6404	10.5107	10.455	6.90743	7.88839	6.87726	5.90232	7.27322	7.0787
LCLAT1	6.6886	6.46177	6.57877	7.45318	7.91455	7.02049	7.34488	7.40659	7.23867	8.11396	8.93507	8.5167	9.06265	8.50974	8.61825
GEMIN6	5.81865	5.80263	5.13125	6.27305	6.01638	5.79088	5.83331	6.07693	5.65565	7.20459	7.09603	6.77681	7.75991	7.37759	7.31069
PCYOX1	5.60811	5.63397	6.25072	5.95619	5.41044	5.53675	4.92124	4.94335	5.02656	6.352	6.2893	6.6697	6.58614	6.373	7.45943
CCT7	8.7534	9.48014	9.22488	8.86164	8.86737	8.84644	8.1404	8.68139	7.972	9.12471	9.16232	9.52523	9.27953	9.67229	9.85017
IL36A	4.77734	5.02262	4.84123	4.90874	4.96982	4.58074	4.79723	4.74867	4.94855	6.3228	6.08028	8.10729	7.62174	6.36354	5.12453
MARCH7	8.26328	8.44809	8.28186	8.37039	7.86038	8.25997	7.3539	8.20589	8.40402	9.32003	9.26525	9.1095	9.16408	9.124	8.82785
DCAF17	7.65165	7.48296	7.22379	7.28369	7.24524	7.42558	5.89345	6.97727	6.66802	8.25334	7.64488	7.92347	8.15197	8.10914	7.89793
DYNC1I2	7.34006	7.80175	7.74133	7.41865	7.898	6.75174	7.55337	8.30496	7.81484	9.06328	9.19578	8.95834	9.02441	8.96274	8.94994
NDUFB3	8.40495	8.93217	8.30479	8.39699	8.48604	8.54278	7.85169	8.17097	8.48286	9.76633	9.68861	8.97088	9.97433	9.6489	9.73182
ICOS	5.67845	6.37819	5.40137	4.89016	5.94855	4.52195	5.1009	5.91992	5.3751	8.64736	8.52443	8.0174	9.12785	9.16857	8.94841
ATG16L1	8.18521	8.84586	9.0946	8.43534	8.64715	8.70924	8.27095	8.85178	8.85774	7.72736	7.40766	7.3389	7.2451	7.1326	6.96528
ACKR3	6.1683	6.28365	4.6858	5.93013	6.41696	5.67624	6.26678	6.6368	6.35539	8.49806	8.30869	6.99891	7.96505	7.65138	7.65789
ASB1	6.84615	6.70404	7.24921	6.94479	6.78209	6.09028	6.78468	6.39008	6.63817	7.82396	7.59911	7.83837	8.20123	7.79823	8.08235
ING5	7.84708	8.35858	8.28015	7.40793	7.90462	7.99989	7.91721	7.8549	7.86863	6.95205	6.70189	5.65575	6.5487	6.25463	6.91559
ZFP36L2	8.75972	9.23957	8.42082	9.21709	9.57383	8.9789	8.18583	9.55034	8.7447	7.58958	7.72459	7.51372	6.85235	6.89359	7.5309
PREPL	7.16486	7.32645	7.06324	6.55922	6.34546	6.81545	5.93003	6.29234	6.33985	8.17911	8.11741	6.20098	8.39842	7.93281	7.91324
RAB1A	11.0788	11.0333	10.8855	10.6774	11.0824	11.0992	10.8937	11.2838	11.0452	10.2649	10.4691	9.32491	10.1168	10.1262	9.85462
SPRED2	5.00942	4.94973	4.75464	4.52509	4.91756	4.73023	7.01919	5.98692	6.0663	7.89609	7.98028	7.26326	8.32089	7.9459	8.76932
EIF2AK3	9.71331	9.8174	10.0911	9.54475	9.57017	9.96105	9.50191	9.7374	9.71501	8.67847	8.42389	7.6562	8.19519	8.11921	8.10726
LMAN2L	5.16641	4.77651	4.782	5.24728	5.1219	5.22151	4.81112	4.6535	4.52346	6.70147	6.4734	5.2958	6.40177	6.23736	6.71669
MGAT4A	8.51997	9.01102	8.68927	8.25001	9.37651	9.09574	7.27747	9.21651	8.55431	9.62991	9.91764	10.1841	9.6344	9.99031	9.78293
MITD1	8.48765	8.54571	8.36544	7.83702	8.0199	7.97857	7.97864	8.41866	8.25373	9.71797	9.75516	9.61835	9.7028	9.63789	9.7649
MFSD9	7.09791	7.55136	6.67938	6.57984	7.12076	7.32761	7.42928	6.6723	7.29202	8.65129	8.10626	8.70181	8.66798	8.84066	8.55161
ZC3H8	7.77176	7.3482	7.91822	7.12703	7.50512	7.4999	6.35525	7.0886	7.38631	8.50608	8.24136	8.46091	9.05369	8.39651	8.5268
MAP3K2	8.35416	8.24391	8.2749	7.7136	8.19537	8.18917	7.94452	8.53707	8.54517	7.61533	7.46963	6.54867	7.19209	7.44648	7.15724
FAM168B	9.53008	9.50777	9.64954	9.37289	9.42477	9.40817	9.78434	9.75923	10.0677	8.44209	8.55938	7.65507	9.04039	8.67163	8.53552
NR4A2	9.68487	9.88609	9.75724	10.4817	10.4194	10.9901	10.2071	10.4055	9.98466	8.00701	9.26561	8.58389	7.03927	8.75302	8.99052
FASTKD1	5.01704	5.36393	5.1767	5.13096	4.90906	5.41896	4.80888	5.09742	4.4855	6.40622	6.52965	5.86523	5.82894	5.90625	5.92428
METTL5	7.31819	7.15672	7.37082	6.73835	6.98067	6.79114	6.10058	6.51119	6.10875	7.7775	7.52276	6.67158	7.5607	7.66152	7.54003
CWC22	6.92679	6.96821	6.69352	6.40603	6.68757	7.02794	6.17577	6.4722	7.05198	8.6426	8.2372	7.4664	8.22165	8.02853	7.788
STAT1	8.02952	8.98487	8.07725	7.43117	8.37738	7.98424	8.06509	8.65446	7.93181	9.72614	9.55173	9.51887	9.8578	9.28706	9.40764
ICA1L	8.33148	8.34188	8.71302	7.89147	8.09563	8.49493	8.5052	8.71832	8.79947	6.67521	6.16996	7.45482	6.70565	7.26804	6.22397
IKZF2	7.00025	7.71204	7.03372	6.979	7.51432	6.92513	7.67636	8.14766	7.26415	9.62121	9.37817	8.91259	10.531	9.85734	10.5381
TUBA4A	8.10347	8.85142	8.19318	8.59145	8.69607	8.28267	7.65263	8.15458	7.86885	9.39571	9.46183	9.42447	9.31747	9.44779	8.98606
GPR55	4.70695	4.95288	4.70134	4.82256	5.36677	4.89046	4.90032	5.46628	4.72292	6.92429	7.12477	5.74833	7.83455	7.59914	7.31108
ILKAP	7.44867	7.41815	7.51209	7.32996	7.42582	7.68416	7.35902	7.68399	7.62911	6.21597	6.33923	6.78645	6.25696	6.01941	6.75324
PPP1CB	9.38292	9.48417	9.31814	9.36726	9.56237	9.76189	9.34112	9.60091	9.09611	8.14744	8.29691	6.99537	8.0176	7.7027	8.41918
MSH2	5.96302	6.44737	6.25922	5.65337	6.4975	6.30097	6.49019	6.92728	6.91555	8.24647	7.72744	8.05501	7.7159	7.71037	7.95489
C2orf74	5.12078	5.42147	5.12742	5.4266	4.80897	5.02942	5.84532	4.99987	5.70797	7.11075	6.0324	7.17176	7.06348	6.11277	6.72717
MXD1	9.45044	9.46456	9.52159	9.09526	9.82759	9.54764	9.61403	9.96992	10.1385	8.88758	9.08539	8.51171	7.92978	8.24314	7.91388
NABP1	9.86944	9.98978	10.0632	9.38529	9.00834	9.66952	7.57973	8.96062	8.80142	10.0924	10.2939	8.96507	9.41577	9.68497	10.1197
MAIP1	7.29621	7.05013	7.09793	7.2574	7.77972	7.31171	8.08718	7.51821	7.53785	6.6867	6.08674	5.60648	6.60776	6.14022	6.21785
DPY30	9.50658	9.71473	9.32663	9.22925	9.56247	9.67983	9.30784	9.25289	9.26538	10.4786	10.5332	10.5815	10.664	10.6507	10.7416
SERTAD2	8.05272	8.09234	7.77786	8.00206	8.77601	8.18737	9.09099	9.0674	9.08482	7.72285	8.25553	7.64224	8.02017	8.10299	7.58833
RNF103	8.75473	8.33678	8.49522	8.27695	8.12691	8.21791	8.8129	8.51328	8.40136	6.48327	7.13585	6.19046	6.68242	6.88163	6.93448
IWS1	7.5843	7.62624	8.18174	7.98702	7.85349	8.00316	7.6817	7.44057	7.94768	9.12921	8.79118	9.03299	9.20928	8.75325	8.88301
BHLHE40	10.1702	10.0769	10.2644	10.5597	10.8994	10.6842	11.4967	11.2426	11.2418	9.71199	10.6916	10.2687	9.08926	10.7414	10.0613
UBE2E1	8.11061	8.27575	8.8202	7.40784	8.52388	8.14923	9.00588	9.05807	9.22169	8.00459	7.96122	7.63463	8.31197	8.46894	7.37426
NR1D2	10.6823	10.6513	10.6061	10.5577	10.4914	10.6927	10.4411	10.4186	10.2306	8.79755	8.73325	8.5451	8.47341	8.80616	8.55739
C3orf35	7.95078	8.4927	8.36705	7.96681	7.59296	8.12005	8.05162	7.64676	7.94699	6.60083	7.20952	5.70067	6.28518	6.59535	5.86903
WDR48	9.61703	10.0293	9.70124	9.32007	9.90566	9.59908	9.39836	10.3044	9.7744	7.87387	8.17877	6.9292	7.03654	7.5997	7.37051
EIF1B	9.06324	8.76647	9.14513	8.61755	9.0868	8.79718	9.26301	9.15321	8.6333	7.85146	7.82339	7.77512	7.92347	7.56086	8.49126
TCAIM	6.6286	7.24402	7.39791	7.40872	6.34023	6.2961	6.22518	7.26556	6.1381	8.19759	8.79694	9.62459	8.71817	8.51136	8.82657
MANF	8.38184	8.79279	8.08998	8.49851	8.01303	8.29313	7.93558	7.80525	7.1298	9.19172	8.95457	8.49227	9.03715	8.96133	9.26692
PDE12	8.11691	8.51348	8.67723	7.7406	8.30021	8.20962	8.35787	8.35918	8.35053	7.45772	7.14222	6.53755	7.60816	7.06143	7.02069
PXK	8.88566	9.37986	8.54494	8.40817	9.04661	8.43984	9.90309	9.65785	9.05857	8.33648	8.69821	8.04038	8.56833	8.70737	8.27405
KCTD6	6.47757	6.38242	6.43023	6.23799	6.73361	6.20289	6.29846	6.88142	6.25725	5.21571	4.64536	5.75301	4.83754	5.08969	5.76824
TBC1D23	8.08987	8.18543	8.27705	8.08397	7.95394	8.15863	8.13728	8.49392	8.2323	7.31128	7.04279	6.07158	7.10392	6.43831	6.8759
SLC35A5	5.73787	5.71048	5.60685	5.39175	5.27241	5.66097	5.5426	5.6929	5.32186	6.84285	7.01947	6.31103	7.0414	6.50251	6.56178
CDV3	11.5114	11.3664	11.2972	11.4044	11.4544	11.4525	11.4853	11.4644	11.4367	10.3661	10.6195	10.0227	10.2338	10.5981	10.2264
PIK3CA	8.98204	8.99137	8.97431	8.49831	9.06376	8.67345	8.61925	8.87128	8.95565	7.54875	7.7011	7.21479	7.26489	7.54139	7.21209
ZNF639	9.29868	9.20701	8.92775	8.99265	9.11723	8.85961	8.81808	9.00627	8.87521	7.11681	7.33621	8.12415	7.57348	7.10561	7.58638
ACTL6A	5.92116	6.6172	6.6382	6.83371	6.59217	6.35179	6.30567	6.71874	5.78744	7.18637	7.18115	7.45612	7.13215	7.34336	7.43077
SENP5	9.15618	8.60481	9.19288	9.16497	8.7146	9.71632	8.75226	9.06822	9.28779	7.94685	8.0684	6.86138	8.00837	8.18549	7.5337
SLC25A20	6.25746	6.78973	6.61014	5.74903	6.48743	6.09287	6.28069	6.47567	6.21706	7.44721	7.91253	8.6832	7.27203	8.06884	8.02749
CCDC71	6.77327	7.22902	7.20756	7.41605	7.21134	6.40491	6.97033	6.1868	6.54768	7.77706	7.94149	7.28423	8.46889	7.90246	8.11557
GLT8D1	8.29554	8.11049	7.32014	7.68286	7.62005	7.63057	7.69819	7.88353	7.85908	9.63631	9.27929	9.54279	9.81307	9.75249	9.51894
ASB14	5.68972	6.01783	5.59149	5.15161	5.77483	5.77554	5.751	6.60155	6.52257	5.78487	5.33102	4.65282	5.45226	4.99627	5.13308
ZBTB11	8.22256	8.11765	8.34021	7.90344	8.12685	7.92921	8.12982	8.64144	7.90626	7.11399	7.39241	6.89511	6.92952	7.41928	7.16678
CD200R1	5.90996	6.60035	6.64692	6.52405	5.94902	6.11686	4.80494	5.73247	5.62765	9.8852	10.0629	8.81707	10.0579	9.97994	9.87121
USF3	8.81347	9.1392	8.70623	8.33704	8.98594	8.95377	8.77221	9.06394	9.095	8.12772	7.94878	5.63246	7.87771	7.672	7.13589
CCDC58	6.79936	7.2727	6.9804	6.71567	6.78684	7.21665	6.2196	5.96946	6.56088	7.25879	7.86981	8.15385	7.41682	7.12031	8.2357
PARP9	9.28552	9.89746	9.51137	9.1639	9.53691	9.25421	9.03104	9.61808	9.25181	10.5609	10.5324	10.6581	10.4071	10.5424	10.4922
COPB2	6.99447	6.89218	7.81048	6.81533	8.05904	7.73278	6.6319	6.5643	8.01912	9.71624	9.87602	9.55757	9.79625	9.81863	9.8398
PLSCR1	4.54538	5.39243	5.14739	5.39031	5.73369	5.53915	5.40992	5.97213	5.96573	7.01107	6.71467	7.50657	8.34893	7.86593	7.64661
GPR171	5.02865	5.44474	5.40532	5.33886	5.34642	5.51117	5.14468	5.31808	5.02484	6.38674	7.15697	5.85494	6.0687	6.59798	6.69766
CCNL1	10.489	10.458	10.2923	10.2995	10.8261	10.7562	10.3392	10.8974	10.3864	9.21156	9.94733	8.41292	8.95572	9.57961	9.87092
LXN	5.81909	5.39854	5.18949	5.23574	5.74621	5.22051	5.5175	5.06721	5.5142	7.70519	6.92872	6.414	7.52271	7.62567	7.74083
TNFSF10	8.21146	8.31107	7.92564	7.05374	7.28797	7.44146	6.31111	7.67599	6.07169	9.6098	9.86849	9.24705	9.35648	9.98789	9.71608
TBL1XR1	5.98613	6.01584	6.58338	6.73177	6.91629	6.28669	5.82209	6.75837	6.54659	7.9613	7.40669	8.3614	7.91237	7.74276	8.26058
DNAJC19	9.03648	9.0062	9.04993	9.21215	8.52875	8.96305	8.48441	8.22334	8.34452	9.67942	9.63498	10.0856	9.79052	9.66318	9.77712
KLHL6	7.50738	7.42827	7.04442	7.32427	6.97972	6.76764	7.00659	7.09005	6.80849	8.4812	8.73305	7.74131	7.88521	7.84389	8.46019
IGF2BP2	5.93643	5.96607	6.31255	6.13442	6.24976	5.95918	7.23112	7.3184	6.97923	5.70574	6.1312	5.69532	5.65155	5.37683	6.12381
RPL39L	6.98487	7.58634	7.18014	7.10202	7.19804	6.42674	7.11432	7.01216	6.87336	8.99215	7.94476	8.26379	8.7814	8.66116	7.95612
METTL6	4.55091	4.67063	5.28797	4.69425	4.58755	4.75608	4.49196	4.92845	4.7463	5.5674	6.17619	5.89179	6.49121	6.36418	6.4979
RUVBL1	5.14833	5.98684	5.2087	4.59215	5.75128	4.96951	4.92877	5.30428	4.53986	7.05085	6.42334	7.27352	6.95526	7.24657	7.22494
TBCCD1	6.8134	7.08845	7.38211	7.18758	6.81058	6.73533	6.94732	6.92448	7.2538	8.08047	8.06493	8.01227	8.30738	7.99489	8.12323
RHOH	10.1982	10.1306	10.1454	10.3113	9.86126	9.84231	9.96743	9.48059	9.50962	8.22119	8.48019	8.59282	8.13529	8.38837	8.63529
EREG	4.40881	4.4381	4.58845	4.09129	5.49414	4.89343	6.61101	6.61296	5.96925	4.42168	5.21927	5.76228	4.33232	4.81094	4.82359
USO1	9.40921	9.44829	9.31534	8.52094	9.39365	9.26016	8.3702	9.49836	9.00002	10.4446	10.3932	9.71171	10.3395	10.3206	9.98641
MRPS18C	7.46464	7.75067	7.56553	6.60792	7.02498	7.86317	6.09509	6.83494	7.42711	9.22976	9.01501	8.57817	9.3366	8.81994	9.0901
NFKB1	9.69799	9.87817	9.64891	9.43847	9.83864	9.40295	9.54623	10.1104	9.45332	8.09425	8.89742	7.92025	8.48853	8.71362	8.61794
CISD2	8.42584	8.10225	8.4896	8.13999	7.73163	7.84052	7.37025	7.325	6.80454	8.29292	8.22674	9.08413	8.58521	8.64717	8.23062
OSTC	7.66568	7.98625	7.68764	7.4965	7.74941	7.5896	7.68859	7.73308	7.28939	8.93941	8.6498	9.07834	9.43979	8.98172	9.32819
MGST2	7.37367	6.78395	7.36274	7.19816	7.86266	7.15381	7.87075	8.11648	7.87036	9.4631	9.46749	8.99214	9.47147	9.28221	9.25666
USP38	8.88302	8.73987	8.35074	8.53987	8.76564	8.99938	8.97399	9.02165	8.88932	8.26655	8.05088	6.96048	8.00453	7.98222	7.73464
LSM6	8.66574	8.63587	8.60704	8.40976	8.57111	8.89114	7.54588	8.54364	7.9768	9.80196	9.75283	9.39249	9.83893	9.90485	9.48325
ARFIP1	5.62945	6.10562	5.47616	5.61577	5.54891	5.2981	5.85482	6.74906	5.57911	8.91345	9.03246	8.19456	8.52601	8.04229	8.44542
TMA16	5.63543	6.22274	5.79782	5.73347	6.33009	6.23667	5.62875	6.01755	5.75732	7.85225	7.60199	8.10622	7.7839	7.57778	7.96036
LYAR	7.18409	7.50737	7.20806	7.19179	7.23971	7.95444	6.3202	7.23164	7.1294	8.5503	7.8755	8.10886	8.23039	7.64775	7.97984
MRFAP1L1	9.73943	9.62949	9.99144	9.80372	9.44152	9.91834	9.05265	8.76066	9.35596	10.6762	10.2215	10.9374	10.4656	10.2567	10.5483
UGDH	8.89133	8.81833	9.07639	8.55579	8.55278	8.40416	8.30953	8.48863	8.46077	10.038	9.75718	10.0025	10.051	9.79477	10.4191
COMMD8	5.86212	5.43273	5.2414	5.11493	5.33849	6.06244	5.05302	5.25209	5.75103	6.8537	6.61654	6.42493	7.17773	7.01578	7.01281
TSPAN5	4.97426	6.82378	6.03612	5.77622	6.37848	6.46968	6.28779	6.98057	6.83311	8.36521	8.026	8.37618	8.55581	8.78605	8.98786
C4orf46	10.0326	9.57117	9.80938	9.92899	9.15029	9.4818	9.53096	9.51914	9.17822	7.92735	8.14799	8.36646	7.04435	7.96932	7.78426
DDX60	5.71585	6.20436	6.32797	5.0612	5.98022	5.53322	5.08371	5.65624	5.46895	7.14034	7.11721	6.34905	6.70805	6.49399	7.13187
HPF1	5.79134	6.61653	6.28003	5.99427	6.49834	5.90214	5.44078	6.26778	5.7957	7.4433	7.43962	7.00052	8.19402	8.33382	8.24387
IRF2	5.433	6.35269	5.87333	6.07253	6.42194	6.10673	6.00229	6.51091	5.86437	7.56774	7.56724	7.76777	7.3973	7.71611	7.8566
CENPU	6.5535	6.21349	6.40625	6.28889	6.73585	6.74402	8.12169	8.03289	8.07396	6.68033	6.49931	6.0623	6.2671	6.82351	6.34476
ACSL1	5.11709	5.21692	5.23831	5.0545	5.79745	5.39673	6.66721	6.58042	6.25129	5.01815	4.53006	4.7263	4.94399	5.38338	5.16889
UFSP2	6.1877	5.90981	6.00903	5.61063	5.61603	5.72642	4.96044	5.23183	5.00969	6.70856	5.91531	6.53726	6.38441	6.14983	5.84248
SH3D19	7.6963	6.99799	7.72564	7.60563	7.55794	7.90435	7.46236	7.24452	7.22268	4.85793	4.90138	5.35559	4.58252	4.79852	4.48373
C5orf51	6.99046	6.85074	6.71505	6.16099	6.49256	6.87452	6.21174	6.52121	6.01772	8.14701	7.67569	7.06643	7.98365	7.56057	7.52062
GTF2H2C_2	7.18826	7.70318	7.41229	6.88859	7.83066	7.12295	7.05291	8.04692	6.57013	8.9991	7.80632	9.67783	9.077	7.92025	9.30556
GTF2H2	6.70981	7.48305	7.2132	6.70784	7.85534	6.96327	7.18204	7.90569	6.64424	9.00446	7.94985	9.67291	9.05978	7.8409	9.28907
POLK	8.9582	8.97876	9.44753	8.18086	7.87693	8.46662	7.98761	8.10381	8.48127	9.45632	9.18745	9.3385	9.58909	9.56185	9.49909
ZCCHC9	8.70935	9.04364	9.38342	8.6533	8.69948	8.53932	8.41901	8.35952	8.86311	9.60458	9.34088	9.95308	9.6178	9.24474	10.0225
RASA1	5.31885	5.93436	6.18139	5.58347	6.35592	5.9369	5.06649	6.19714	5.80154	8.2942	8.22052	7.35919	8.16645	7.90035	7.88627
ARSK	6.06742	6.26914	6.22408	6.21646	6.26307	6.52659	6.40909	6.12481	6.58636	7.85958	7.3052	7.32163	7.74343	7.2517	7.33673
PAM	5.69632	4.90325	5.61448	5.23794	5.24854	5.71069	5.62479	6.03111	6.05507	7.1793	6.91337	6.96513	8.07241	7.712	7.84636
TNFAIP8	8.53879	8.29534	8.00875	8.19249	7.61656	7.80075	6.22331	7.32979	7.26063	8.36504	8.74321	9.08212	8.31937	8.83727	8.55047
SRFBP1	6.58967	6.53951	7.22513	6.61654	6.96584	6.93559	7.17962	7.1913	6.89965	8.56209	7.99577	8.06187	8.40598	8.33081	8.10206
RAD50	7.47074	7.61963	8.12486	5.94341	6.7798	7.06945	5.58102	6.63897	6.1836	8.33523	7.80303	6.73188	8.43338	7.99206	7.27188
EGR1	9.45754	7.5755	7.59055	9.23593	7.72441	7.47064	8.03989	7.56529	6.94441	8.60497	10.372	10.0824	8.31219	10.6276	10.3963
ITK	7.20881	7.60182	7.24117	6.92037	6.36204	6.45155	4.85477	5.503	5.27247	6.58488	6.51991	7.42377	7.98284	7.11137	7.30893
UBLCP1	8.15619	8.74488	8.57084	7.3296	8.28956	8.20404	8.14691	8.51853	8.88157	9.90107	9.89709	9.45409	9.81012	9.89271	9.86249
TTC1	7.00367	7.35591	7.08176	6.98422	6.90402	7.03665	5.7422	7.05234	6.45642	7.97325	7.96957	7.62741	8.40501	8.18723	8.28756
MAT2B	7.28633	7.3297	7.17567	7.28072	7.97211	7.72371	7.82199	7.45644	7.58753	8.70671	8.70126	8.9659	9.21317	8.82262	9.09778
SPDL1	5.00661	5.14475	5.64328	5.09686	5.30183	4.74045	4.80287	4.90037	5.8144	6.64713	5.98615	7.10837	6.88157	6.89729	6.57316
ATP6V0E1	9.14198	9.66167	9.28699	9.2063	9.7302	9.22022	9.09525	9.18594	9.24404	10.8216	10.7441	11.2709	11.2305	11.1519	11.2377
CREBRF	9.12194	9.19729	9.2475	9.19231	9.5888	8.87151	9.06779	9.46621	9.35414	8.38752	8.20588	7.65414	8.17393	8.16796	8.42711
ZNF354B	6.81671	7.12516	7.21644	6.62429	6.77961	7.13036	5.99517	6.58844	6.85526	8.37495	7.55774	7.2446	8.13819	7.82536	7.65793
RAD1	7.37552	6.95022	7.1206	7.79003	7.3594	7.47019	7.49961	7.09029	7.17386	5.39589	6.16161	6.59097	6.08296	5.9245	6.44269
LMBRD2	4.62047	4.77556	5.02778	4.68626	4.83062	4.69343	4.94121	4.82186	4.86343	6.30967	5.75886	5.61136	6.23176	6.25559	5.54817
PLPP1	6.14896	6.39393	6.0804	5.80334	6.31843	6.2016	6.66282	6.82502	6.77204	7.27014	8.74433	8.88637	8.14901	8.79013	8.88426
IL6ST	9.85139	9.97221	9.87157	9.3795	9.66346	9.70871	9.28438	9.56305	9.36018	8.67872	8.7677	7.39947	8.63435	8.2333	7.70873
MIER3	7.7382	7.00112	7.70585	7.12812	7.6099	7.58921	7.96351	8.45542	7.9441	6.52014	6.38782	6.12655	6.67844	6.68116	6.67393
PDE4D	11.5815	11.3261	11.4948	11.4779	10.8388	11.4156	9.96599	9.93271	9.57468	8.32418	8.67204	8.68735	8.52492	8.87887	8.90795
SGTB	9.07684	9.61461	9.11647	8.98287	9.25455	9.07171	7.70098	8.44638	8.235	7.01265	7.48067	6.64329	6.83573	7.52328	6.77292
POC5	4.55111	4.49697	4.53208	4.97763	4.52381	4.81649	4.88336	4.8605	4.41814	7.11858	6.60035	5.36431	7.00027	6.21361	6.67139
TMEM167A	9.08053	9.00048	8.66742	8.5844	8.19726	8.2984	8.15643	8.05368	8.03407	9.44551	9.29677	9.80867	9.64687	9.97531	9.82014
CETN3	6.00408	5.36031	5.75605	5.22636	5.48846	5.32838	5.31152	5.71687	5.67824	8.01046	7.53354	7.24906	8.3898	7.33652	7.62106
CHD1	11.2931	11.0186	11.1945	10.7352	11.2665	11.2104	11.0135	11.3654	11.3812	10.3792	10.213	8.69166	10.1221	10.0647	9.53253
GIN1	4.64889	4.39456	4.7215	4.53856	4.82003	4.5087	4.26033	4.47181	4.76904	7.42619	6.45093	7.14278	7.28713	6.89708	7.20152
FEM1C	9.08989	9.44599	8.96941	9.19702	9.16397	9.18646	9.10016	9.25331	9.3975	7.13029	8.18186	7.79301	7.33611	7.6592	7.70297
AFF4	9.45378	9.58559	9.84705	9.60973	9.43304	9.54169	10.0994	9.94865	10.1635	9.43267	9.02304	7.99386	9.21372	8.86905	8.83845
BRD8	7.70978	7.78117	7.64492	7.2757	7.58817	7.71862	7.10913	7.525	7.62732	9.10362	8.73764	8.49756	8.91899	8.67717	8.75844
CDC23	4.79817	5.32238	4.99174	5.57645	4.79336	5.06378	4.68597	4.60071	5.58211	6.64787	6.30584	6.57484	7.05874	6.51762	6.65831
ETF1	8.45854	8.69335	8.747	8.36808	8.73652	8.54019	8.21563	8.72607	8.58654	6.66832	7.64569	7.09257	5.89297	6.56545	6.32081
LARS	5.73531	6.20874	6.36011	5.58822	5.3699	5.31256	5.68265	5.15993	5.50278	6.47867	7.36964	6.32079	7.43815	6.60507	7.43249
ADAM19	8.75897	9.13774	9.14902	8.53921	8.41709	8.30349	6.32124	7.59999	6.31155	8.13788	7.80387	7.60374	8.4368	8.41149	8.53484
MGAT4B	7.85486	7.90938	8.25031	7.98734	8.36187	8.34591	8.23888	8.36138	8.36654	6.89089	7.72779	6.55773	6.71407	7.53428	6.87416
FAM173B	4.48026	4.11778	4.30789	4.57957	4.34215	4.2599	4.45494	4.92269	4.74338	6.55052	5.69549	5.92475	7.05374	5.94925	6.54365
RAPGEF6	5.06015	5.3218	5.25918	5.17513	5.94687	5.87821	5.89796	6.43464	6.22646	7.15264	7.68793	7.08686	7.4155	7.51811	7.32356
PPP2CA	10.61	10.6682	10.3102	10.5461	10.9589	10.599	10.8143	10.9062	10.4884	8.45373	8.87675	7.97187	8.65733	8.99707	8.84475
MYLIP	10.9089	10.8818	10.6036	11.1074	10.9273	11.3206	11.2088	10.8824	11.1812	9.8048	10.0876	9.02089	9.83619	10.0491	9.6641
SOX4	7.25316	7.20003	6.98117	6.72304	7.0038	6.11133	8.46628	7.46996	7.67415	6.29478	6.49677	6.87208	6.178	6.47288	5.529
AIF1	5.28859	5.94571	6.6285	4.57119	4.62135	5.3773	5.54801	7.41404	7.24729	4.95516	5.33065	4.19674	4.18436	4.92487	4.56778
PHF1	9.90262	9.98536	10.0802	10.1443	10.1441	10.2288	10.2271	10.44	10.5226	8.86845	8.9307	8.98193	8.43326	8.69095	8.72299
RNF8	6.90403	6.90739	7.37306	6.39747	6.76287	6.55004	6.32318	6.85033	6.83112	8.00936	7.26883	7.79681	8.10576	7.8575	8.12125
POLR1C	6.50944	7.34777	7.12254	6.61774	6.72017	6.80377	6.10659	6.0757	6.40173	7.55252	7.28641	8.03106	8.09993	7.55474	7.71881
POLH	6.40879	6.65999	6.22849	6.47593	6.90884	6.16899	6.04955	6.55381	5.91397	8.46523	8.16207	6.30825	8.01799	8.26244	8.04147
VEGFA	7.40369	7.02672	7.74285	7.33934	8.77181	7.8788	8.34683	9.77956	8.36537	6.96078	6.9134	6.88005	6.75432	8.31106	7.43585
MTO1	8.97698	8.96568	9.21302	9.19345	8.82862	8.9484	8.53207	8.30437	8.61327	9.69929	9.53361	9.3247	9.54257	9.57994	9.42181
BCKDHB	5.15889	6.18949	6.31697	5.47184	5.62749	5.29056	5.42419	5.56946	4.9621	6.84382	6.35993	8.05277	6.88814	6.37203	6.96753
ORC3	7.29925	7.21719	7.51853	6.524	7.329	6.88348	7.29649	7.07924	6.94975	8.6582	8.13841	7.88912	8.59149	7.91357	8.47744
MANEA	5.33827	5.47311	5.12086	5.09601	4.8487	5.71879	4.63548	5.24189	4.98179	7.30346	6.82743	6.51625	7.54034	6.87549	6.56596
PRDM1	10.1856	10.9267	10.3809	10.3719	10.1821	10.5375	8.12647	8.64372	8.41559	5.82703	7.03806	6.43446	5.66293	6.34859	5.38359
C6orf203	5.72595	6.10901	6.40421	5.70889	5.89331	6.21833	5.19293	5.74735	5.97561	7.08695	7.01396	6.49208	6.76726	7.00667	6.86926
AMD1	10.1784	10.1906	9.88785	10.0739	10.5704	10.1951	10.039	10.4744	10.2512	9.23299	9.21939	8.17245	9.14259	9.15006	9.02587
RPF2	8.22419	7.7319	7.94775	7.68693	7.74912	7.7525	6.71702	7.52122	6.66808	8.24839	7.80846	8.50868	8.39266	7.99493	7.93297
ENPP1	7.31415	7.38291	6.55581	6.74612	7.96279	7.51696	7.12392	7.61088	7.11807	9.05898	9.61422	9.03378	10.0755	10.8822	10.5302
PDE7B	5.89294	6.19082	6.44693	6.10098	6.50209	6.81169	7.11965	7.33252	6.75942	9.63123	10.5635	9.30717	8.10981	9.06975	8.88378
ARFGEF3	5.02207	4.74337	5.09222	4.44217	5.44641	4.97129	6.67434	5.51944	6.28848	4.98752	4.61803	4.56102	4.657	4.68686	4.38547
HEBP2	9.31512	8.76314	9.31381	9.41477	8.83097	9.26627	9.23805	8.81596	9.05134	7.84863	8.30505	7.89105	7.72883	8.53355	7.69885
STX11	8.29552	8.21573	8.29144	8.2538	8.59261	8.62864	9.14147	9.22468	8.86583	8.30812	7.84211	7.68622	7.86825	7.72357	8.07278
GTF2H5	4.35607	5.54771	4.6786	4.44589	4.62328	4.67024	4.5916	4.40625	4.28986	5.75896	5.57996	6.00347	6.62482	5.02976	5.75626
SYTL3	8.96534	9.11003	8.98115	8.27152	8.63601	8.81393	8.64755	8.94561	9.38259	7.69311	7.80244	7.05277	4.48249	6.95651	5.64949
MRPL18	7.86086	7.69219	7.81567	7.61958	7.68563	7.53618	7.91662	8.0711	7.65094	8.59628	9.16527	9.03044	9.50109	10.0559	9.74409
SLC35B3	4.70987	4.73282	5.10346	4.64426	4.20709	4.82737	4.80482	5.22952	5.20286	7.42019	6.2381	5.82062	7.54246	6.81807	6.84908
ZNF322	4.23136	4.47521	4.22653	4.35943	4.56308	4.24175	4.05863	4.59529	5.16921	7.66986	7.01499	6.95497	7.43683	6.96205	7.6299
PPP1R10	8.50076	8.67231	8.84581	9.35485	8.83389	8.77788	8.6069	8.40088	8.55348	10.1357	9.90478	9.74561	9.8967	10.0203	9.93404
HLA-DQB1	6.08419	6.16714	6.2818	6.32167	5.89869	7.31725	7.09971	6.80115	8.53589	6.12895	5.54308	6.19253	6.20242	5.82145	5.76573
BAK1	7.02305	7.87743	7.3903	7.29419	8.34184	7.50229	7.81595	8.17577	8.3721	6.24314	6.78487	7.27801	6.82851	6.27479	6.9726
MRPL14	8.09206	8.44094	8.17624	7.84613	8.08094	7.49985	7.60838	7.82743	7.06311	9.11553	8.88828	8.29846	9.48747	9.72037	9.6123
NFKBIE	9.20858	9.07679	8.91828	9.23102	9.2274	9.14842	9.09647	9.00925	8.84657	7.33161	7.5545	7.91618	7.52555	8.01274	8.28447
CLIC5	6.44871	5.9868	5.9238	6.71759	6.84131	6.50343	5.83946	6.22236	6.23701	7.44336	7.67299	6.81208	7.34716	7.51543	7.2643
MCM3	5.96787	6.4962	5.82373	5.72312	5.66876	6.14698	5.7841	5.62943	5.65151	6.73253	7.49965	7.00063	7.05385	6.97144	7.37839
PGM3	5.10813	5.83427	6.40683	5.07591	4.46771	5.87152	3.86576	3.59325	3.93716	5.58151	4.87722	5.0709	5.07085	5.05735	4.56759
SCML4	8.59095	8.71282	8.65899	7.97041	8.50895	8.02791	8.04623	8.44623	8.2099	9.56685	9.80567	9.48543	9.94514	10.0773	10.4441
HDAC2	7.88229	7.80578	8.39402	7.63082	8.08963	7.88612	8.13192	8.48831	8.72467	7.56179	7.40137	6.8764	7.41066	7.23538	7.57967
NUP43	5.99405	5.98691	6.89405	6.1336	5.83702	6.03035	6.22356	5.83587	6.36669	8.25151	7.70076	7.18053	8.56611	7.46381	7.96344
RMND1	4.58751	5.21766	4.62551	4.93255	5.47399	4.91682	4.55494	4.77078	4.66331	6.63005	5.9832	5.29021	6.80548	5.94153	6.34001
LPAL2	7.94189	7.8357	8.23378	7.68206	7.79463	7.82805	7.14085	7.65013	7.50119	10.0961	9.88419	9.39083	9.36457	9.45415	8.6336
PSMB8-AS1	8.04366	9.27631	8.87781	8.53265	9.11102	8.56963	8.1634	8.43145	8.28607	10.2054	10.6608	10.4569	10.1205	10.4376	10.7918
PSMB9	8.93182	9.45013	8.70531	8.87984	9.14735	8.9266	8.60149	8.84298	8.57583	10.4656	10.0664	10.3719	10.3157	10.0667	10.3099
SMIM8	4.41842	4.36424	5.05892	4.43539	4.62458	4.56664	4.41371	4.42112	4.20343	5.76831	6.14672	4.71919	6.60197	5.54479	5.92925
SLC35A1	7.58462	7.71497	7.75212	7.30204	7.83678	7.42888	6.51032	8.01557	7.16071	8.81733	8.7464	8.25672	8.75653	8.74863	8.68387
SNX9	9.48285	9.07985	9.42539	9.51135	10.0501	9.48902	10.1632	9.93569	9.5138	8.44571	7.57956	7.71263	7.16793	7.40089	7.26438
EEF1E1	7.25945	6.99349	7.4402	7.29697	7.26574	7.69534	6.64416	6.53512	6.9053	7.95006	7.44091	8.05163	7.8161	7.84013	7.76168
GOPC	6.39559	6.26993	6.73912	6.55591	6.56746	6.60675	5.86193	6.00091	6.2038	7.91487	7.41075	7.6204	7.5593	7.685	7.65847
IPCEF1	7.72939	8.05436	7.9585	8.213	9.77546	8.89101	10.6964	10.5963	10.1363	12.142	11.6529	11.7737	12.0874	11.5541	11.9485
PHF10	10.881	11.0585	10.9369	10.632	10.7565	10.8461	10.3083	10.8275	10.5306	9.78956	9.75525	8.84238	9.72869	9.54932	9.29431
WIPI2	9.57214	9.54673	9.94488	9.51066	9.16888	9.57222	9.68738	9.65581	9.6724	8.27225	8.477	7.19318	8.56406	8.56574	8.27048
NFE2L3	6.13487	6.43013	5.94714	6.19069	6.5486	6.19361	6.03742	6.85512	5.6071	7.86861	8.06164	6.37743	8.07208	8.42452	8.3112
CCM2	8.42865	8.56122	8.47877	8.33432	8.31676	8.21246	7.98794	8.69575	8.91565	10.3288	10.4003	10.4127	10.5816	9.86801	10.829
HSPB1	8.37225	8.37378	8.18136	8.40229	7.73809	7.89683	10.1665	9.99997	9.72039	8.4552	8.61036	8.89705	8.98821	8.8135	9.04865
GNAI1	7.75076	7.66113	7.34437	6.39148	7.27082	7.75619	6.79448	7.63326	7.05537	8.48384	9.53734	9.9948	7.98477	9.43783	8.43861
DBF4	9.5332	9.56226	9.75786	9.52907	9.95466	9.67928	9.96652	10.2464	10.2028	7.72758	8.04633	8.57135	8.35204	8.86497	8.56135
SDHAF3	6.65062	7.02341	6.45775	6.3286	6.51886	6.20543	4.85191	6.46224	6.03298	7.92759	7.75588	8.14651	7.9498	7.92516	8.32824
BUD31	9.85386	9.68505	9.87077	9.84953	9.69745	9.5938	9.92109	9.67342	9.90629	8.33158	8.66458	8.90716	8.44956	8.96413	9.04421
AGFG2	6.38358	6.40375	5.5667	6.12925	6.63459	6.19562	6.74234	6.28821	6.15922	7.41354	7.64647	7.43223	7.8967	8.21655	8.22506
ZNF862	6.70582	6.96941	6.71547	6.82844	7.13264	6.64968	6.41753	6.78068	6.56612	8.01943	7.87979	7.83475	8.33382	7.38133	8.46195
GIMAP8	5.33614	4.96675	5.00566	5.18438	5.2109	5.15333	4.79544	5.11628	5.59698	7.67213	7.07175	6.81057	5.97603	6.63512	6.00011
GIMAP7	7.96403	8.33029	8.02486	7.78645	8.32853	8.06806	7.5537	7.92281	8.47952	10.758	10.4859	9.57781	9.5712	10.0599	9.9493
GIMAP4	5.22526	5.0071	4.9283	5.29026	5.02574	4.87681	4.50954	4.83368	4.76464	9.09418	7.60731	8.23533	7.34985	5.9192	7.05389
GIMAP2	7.78294	8.00806	7.58855	7.73415	8.67202	8.0752	7.97042	8.14462	8.11377	10.6437	9.76294	9.71749	10.2982	9.31396	9.86124
DNAJB6	8.80408	8.56999	8.72531	8.46441	8.49844	8.70809	8.49182	8.90505	8.54184	7.52502	7.57441	7.18219	7.24575	7.25424	7.37464
ZFAND2A	10.7666	10.6042	10.6989	10.9717	10.8571	10.8579	11.0669	11.0012	10.8639	9.15759	9.5534	10.0094	9.20422	9.53858	9.59371
RPA3	7.03508	7.9489	6.97106	7.20262	6.89062	7.17706	6.56698	6.87474	6.54701	8.38154	8.22074	7.81114	8.92376	8.38056	8.45966
KBTBD2	10.144	10.1819	10.1226	9.75185	10.0251	9.72201	9.74378	10.1564	9.95184	9.17785	9.05408	8.29782	8.74951	8.94681	8.84427
NT5C3A	7.90856	7.62213	7.74996	7.97175	7.41521	7.46639	6.83914	7.55777	7.46604	8.40644	8.29009	8.51492	8.32094	8.3046	8.23896
ZNF680	8.21124	7.89739	7.6763	8.26298	7.95712	7.81171	8.65782	7.86015	8.08199	9.31458	9.10684	9.69093	9.41864	9.5176	9.44045
TMEM60	6.81073	6.29831	6.52116	6.5243	5.63471	6.46205	5.7638	5.94032	6.02466	8.54418	8.18073	7.91771	8.9494	8.53317	8.36365
SLC25A40	5.99785	6.37505	6.2295	4.97926	6.15333	5.96175	6.00235	6.9174	7.07483	8.38422	8.15973	7.35852	9.05771	8.61729	9.19683
BET1	5.81062	5.83004	5.99038	5.08156	5.87105	4.85127	5.05665	4.84153	5.18646	7.4009	6.84521	6.45369	7.68449	6.64144	7.38364
ZNF394	9.72033	9.76384	9.53827	9.7713	9.79994	9.89049	9.7211	9.81931	9.72134	7.87855	8.51704	8.08536	7.64906	8.41615	8.47604
DNAJC2	8.64234	8.90568	9.30869	8.99019	8.88525	9.51141	9.07438	9.50207	9.03424	8.02589	7.74738	8.20558	7.89007	7.6585	7.79955
ORC5	7.13522	7.21854	7.11833	7.02251	7.94253	7.05762	6.90867	7.15072	7.41277	8.82715	8.3711	8.14942	8.32236	8.15148	8.69416
CYREN	8.91815	9.15274	8.96441	8.62127	9.02728	8.62536	8.68021	8.42256	8.65007	7.93296	7.72795	6.15506	7.5493	6.56315	7.35491
MRPS33	5.91666	6.22425	6.54293	5.84454	5.89023	6.07124	5.86882	5.85599	5.53138	7.23182	7.02825	7.10734	7.68447	7.46128	7.54773
EZH2	10.5506	10.4963	10.9504	10.5124	10.4771	10.3609	10.3913	10.7593	10.8966	9.13566	9.23692	9.19753	8.57254	9.30243	9.32798
GIMAP6	7.12846	7.07803	7.21472	7.35691	7.48591	7.78869	7.928	8.14264	7.84488	9.95626	10.076	9.74845	9.82374	9.72483	9.78594
LMBR1	9.7457	9.54068	9.8833	9.20476	9.47334	9.63868	9.20496	9.38608	9.71309	6.99741	7.55706	6.71044	7.11891	7.48864	7.22115
GIMAP1-GIMAP5	7.30253	7.70292	7.86082	7.51752	8.00387	8.14823	7.60285	7.64464	8.09355	9.95498	10.1088	10.8359	8.80881	9.68298	9.4114
SKAP2	4.89863	4.84653	5.02023	5.20672	5.64939	5.12833	5.14158	5.6306	5.64407	6.65469	6.57647	6.36818	6.34329	6.63044	6.50118
THAP5	7.56801	7.55483	7.78065	7.06863	7.86322	7.44114	7.12954	7.49958	7.30798	9.45381	9.19745	7.843	9.30366	9.08074	9.43495
ZNF800	10.4029	10.5653	10.2841	10.0433	10.7418	10.3333	10.0752	10.8829	10.7133	9.81884	9.76827	8.93663	9.72383	9.82337	9.03349
ERI1	5.50151	6.01012	6.7424	5.00061	5.04479	5.94515	4.50454	4.82894	4.62565	6.93511	6.2995	5.62256	6.55579	5.93953	6.32533
EPHX2	4.80243	4.66897	4.88553	4.7126	4.62719	4.34015	4.59687	4.86048	4.62045	6.91227	5.5646	5.27686	7.68256	6.58106	7.43634
ELP3	6.24509	6.65853	5.66448	6.33448	6.78547	5.93689	5.88209	6.35479	6.41495	8.03582	8.01799	6.8433	7.95728	8.42824	7.93673
ADAM9	6.287	6.06304	6.73727	5.98243	6.90886	6.56771	6.76358	7.3349	7.06514	5.93636	6.5306	5.58043	5.78364	5.94618	5.9377
UBE2V2	6.48165	6.86088	6.73162	6.47483	6.79137	6.59048	6.31245	6.62177	6.75851	7.86846	8.32767	7.56943	7.70563	8.00949	7.8412
CHCHD7	8.37369	8.2761	8.5152	7.60555	8.38547	8.86237	7.88231	8.65511	8.1415	9.38009	9.05277	9.74512	9.09202	9.24884	9.7834
PKIA	7.45444	6.4106	7.07103	6.88461	6.94477	6.48815	7.34949	6.72281	7.14174	7.93675	8.13635	9.23129	8.54243	8.50677	8.92703
ZBTB10	8.69471	8.54373	8.40629	7.86262	8.42126	8.04741	8.84512	8.89401	8.23135	5.65879	7.14956	6.55863	5.23559	7.79373	6.56735
RIPK2	8.38251	8.60461	8.08237	8.23902	9.65583	9.13859	10.0624	10.0957	9.69894	8.21057	8.69828	9.11844	8.41115	8.49445	8.9647
OSGIN2	8.21008	8.39524	8.55619	8.34316	8.73063	8.89902	9.02945	8.94562	9.06511	7.90813	7.89143	8.01158	8.23133	7.79155	7.98793
DECR1	8.18085	8.54542	8.64741	7.9131	7.97159	7.96576	7.69974	8.19835	8.66611	10.5796	9.95913	9.00391	10.1902	9.84209	9.39956
DPY19L4	7.09125	6.79175	7.38554	6.11856	6.25644	6.47334	6.58547	6.16585	6.47746	8.24627	7.68761	9.48932	8.01984	7.61494	8.5299
PLEKHF2	8.36672	7.4009	7.85699	7.62607	7.873	7.60126	7.91406	8.31433	7.8044	5.95547	6.44374	6.4878	6.23011	6.43049	5.90223
FZD6	6.65856	7.0069	7.07874	6.66761	6.80986	7.17798	7.8472	7.39375	7.34879	9.37666	9.008	8.94796	9.48297	9.09965	9.21309
GRINA	7.27801	7.11044	7.40099	7.10576	7.96075	6.96509	9.26225	8.80665	8.65763	7.56074	7.52243	6.29797	7.76353	7.76103	7.82406
LONRF1	6.78594	7.67252	7.55931	6.98823	7.40756	6.95289	6.92961	7.85584	7.41863	5.68806	5.84414	5.609	5.02488	5.14558	5.69728
BIN3	8.02931	7.97474	8.16937	8.14349	8.12859	8.40743	8.48772	8.2195	8.31319	6.96906	7.88754	6.86038	7.01062	6.71476	6.58892
BIN3-IT1	6.20635	6.66449	6.92227	6.47751	7.18855	6.63024	6.84793	6.77653	7.32767	6.20375	6.09482	5.31229	5.99599	6.10545	5.43469
DUSP4	7.40537	8.08388	8.19812	7.92211	7.73079	8.02961	8.89045	7.9869	8.40529	6.86923	7.31631	7.46684	6.98425	7.57422	7.32099
PPP2CB	6.98169	7.04741	6.78167	6.39753	6.86164	7.09777	6.39066	7.16175	6.81466	7.97469	8.22262	7.53918	8.39068	8.2924	8.11936
TMEM68	5.90402	5.85281	6.15796	5.4943	5.3475	5.6358	5.1293	5.2445	5.48541	6.79885	7.2245	5.93077	6.66532	5.55476	6.84647
LACTB2	4.98307	4.82345	4.61983	4.77285	4.97863	4.68138	4.85315	4.55563	4.69425	6.56027	5.30587	5.29454	6.55548	6.31405	6.84793
TMEM64	6.82288	6.98045	6.47136	6.57873	6.14139	6.47655	6.42244	6.7848	6.33819	7.60011	7.58801	7.59704	7.9942	7.60783	8.43705
RAD54B	6.24851	6.00871	5.48413	5.97846	5.53157	5.21506	6.03493	5.40624	5.15607	7.39637	6.96514	6.87823	7.93632	8.41857	8.0371
MTERF3	5.32183	5.71442	6.06218	5.32941	4.6406	5.51578	5.42175	4.66205	5.91811	6.3468	6.42404	6.49579	6.71387	6.4121	6.59733
RRM2B	6.34825	5.89072	6.55671	5.29122	5.79072	5.13606	5.93361	6.38031	6.23088	7.90706	7.34318	7.19192	8.22717	7.37337	7.68873
KLF10	10.4391	9.81493	9.82837	10.3814	10.1137	9.98602	10.9704	10.4083	10.7026	9.2053	9.60092	9.66405	8.83187	9.74903	9.17057
NUDCD1	5.08099	5.1811	5.1677	4.745	4.96026	5.24672	4.9796	5.8145	5.22427	7.18133	7.30231	6.47994	7.47925	7.24107	7.60887
TRPS1	6.82301	6.5965	7.67591	5.71925	6.90686	6.8843	7.23119	6.90668	7.62465	6.0591	5.9685	5.05978	6.19365	5.60774	6.22183
RAD21	8.82503	9.12025	8.97442	7.94043	9.22211	9.12279	8.77674	9.39865	9.112	7.51376	8.44827	7.64444	7.27816	7.91215	7.81488
ATAD2	8.78349	9.11183	9.06392	8.30367	8.77427	8.49092	8.34047	8.98872	8.81806	6.60422	6.64665	6.69484	6.33394	7.26813	6.1664
SLA	7.02027	7.20277	7.45478	7.6415	7.53728	7.61996	7.71337	7.19831	7.47297	8.97825	8.48426	8.76602	9.5113	8.42031	8.83072
PINX1	8.14301	8.44184	8.42349	8.59025	8.7223	7.97554	8.70443	8.51278	8.29258	7.62437	7.06557	6.94705	7.70353	7.6525	7.12942
MRPS28	7.39294	6.93975	6.64685	6.80631	6.54576	6.0957	6.26043	6.26032	5.70115	7.30193	7.44413	7.04963	7.72837	7.664	7.36129
PABPC1	8.66422	8.72619	8.53127	9.05526	9.1923	9.09247	9.09548	9.24348	9.0603	8.07957	8.11433	7.55343	8.17026	7.6979	7.89732
AZIN1	10.3838	10.7792	10.6575	10.5468	10.9757	10.5177	10.8882	11.2964	11.3107	9.82353	10.0415	10.0959	9.65353	9.96738	9.50766
AGO2	9.06228	8.5473	9.00818	8.59577	8.68643	9.17504	9.10662	9.05801	8.8555	8.10894	8.47234	6.01668	7.60516	7.79219	7.37442
SNAPC3	6.46603	7.10951	7.05041	6.57027	7.18239	6.67804	6.41405	7.03275	7.17457	8.26183	8.581	7.73006	8.44843	8.15294	8.04787
CHMP5	7.75953	8.56062	8.34363	7.32258	8.3953	8.03066	7.85609	8.54951	8.01514	9.32056	9.09312	9.23254	9.55991	9.53028	9.56916
NPR2	4.95735	5.05532	5.20946	4.94382	5.59211	5.39109	4.61168	4.94726	5.02435	6.43674	6.38835	6.39109	7.37881	6.59755	6.14769
TRMT10B	7.48125	7.50873	7.33471	7.12934	6.50355	7.09821	6.81748	6.61205	6.72661	8.34557	7.96457	7.87971	8.20667	7.61369	7.70771
DCAF10	5.9083	6.11013	6.55927	5.31741	5.41877	5.63277	5.28172	5.59155	5.67102	6.86311	7.01363	6.05824	7.13445	6.41523	6.42055
OSTF1	7.91887	8.28516	7.06239	8.20655	8.36037	7.60763	7.56864	8.32016	7.83143	10.0873	9.89996	8.9048	10.0349	10.2329	9.95751
CEP78	4.63313	5.90211	5.35339	5.56893	5.74351	5.39576	4.77593	5.80293	5.27857	7.02491	6.43728	6.40696	6.5848	6.44947	6.13533
RMI1	4.60672	4.73486	4.70402	4.50381	4.79119	4.7437	4.83494	5.11304	4.77876	6.58212	6.07243	5.77801	6.69698	6.73963	6.47084
SMC2	5.52472	4.97799	5.33306	5.02507	6.04728	5.32558	5.67193	5.9473	5.99397	7.54082	6.71307	7.34668	8.03306	7.08403	7.73805
LCN2	4.94816	5.21344	5.24861	5.46306	5.66973	5.35795	5.15109	4.97386	5.11784	7.35735	7.46136	6.20946	8.16724	8.08114	4.95468
DMAC1	7.40162	8.05774	7.49571	7.14164	7.36742	6.92639	7.39984	7.60413	7.01599	9.26728	8.78826	9.2785	9.38005	9.25327	9.38988
DDX58	6.89376	7.44805	6.86641	6.8085	6.99685	6.52834	6.68715	7.32221	7.11746	9.02508	8.40827	7.45372	8.63034	7.96261	8.42265
DCAF12	7.19857	7.27537	7.34944	7.43391	7.83622	6.86246	7.04658	7.66898	7.4605	8.73997	9.29962	8.64122	9.0421	8.60828	9.35231
KLF9	9.8677	9.67079	9.77705	9.49209	8.80803	9.61711	9.08275	8.94822	8.73232	7.93277	7.6229	8.05767	7.20802	7.51268	7.97861
C9orf64	5.0602	4.88106	5.37801	4.73453	5.43143	5.13751	4.89548	5.47038	5.1799	6.84976	6.85432	5.59679	7.77334	7.52244	7.113
ISCA1	8.62045	7.99022	7.9431	8.37585	8.46093	8.34919	8.02186	7.88543	7.97897	6.7035	6.75931	7.33699	6.8834	6.82971	6.97903
NFIL3	9.46168	9.5058	9.42119	9.5739	10.1636	9.87848	10.5731	10.7526	10.3203	8.26532	9.29463	8.74693	8.01635	9.31169	8.54684
NINJ1	6.67297	6.40903	6.53907	7.086	6.74224	6.8873	7.23735	6.70645	6.2275	5.33527	5.58505	6.10754	5.37377	5.50198	5.99581
INIP	7.00039	6.7453	6.94936	6.70884	6.60125	7.07346	6.90587	6.86303	6.9865	8.71305	8.74803	7.66074	8.70679	8.67694	8.88161
CDC26	9.68721	9.64373	9.71476	9.79474	9.4489	9.56071	8.98257	8.92658	9.03897	9.86656	9.68432	10.7228	10.0032	10.1438	10.3961
MEGF9	8.5632	8.46916	8.30721	8.32334	8.80714	8.43252	8.54319	8.78327	8.34486	7.53049	7.76175	6.97852	7.05403	7.53147	7.45866
SH2D3C	6.75387	6.99997	7.18456	7.38914	7.35585	7.07683	7.39783	7.9873	7.50359	9.11457	9.68479	9.00546	8.74556	8.89527	9.33303
TOR1A	7.0221	7.43685	7.63108	7.35413	7.91239	7.58018	8.24564	7.84262	7.76328	9.06533	9.0723	8.78605	9.67951	9.54427	9.93874
MTAP	5.91793	6.28685	6.34943	6.10787	6.25492	6.16073	5.84134	5.75468	5.39017	7.24239	6.91944	6.40336	7.37193	6.91571	6.88746
PLIN2	9.31078	8.45369	8.13096	9.07583	7.56068	7.90614	8.59829	7.60026	7.11568	5.66184	6.25078	6.63736	6.09094	6.64116	6.58618
IL3RA	4.78765	6.13306	5.84536	4.90382	7.33025	5.9336	6.05199	7.89866	7.51109	5.77926	5.64727	4.76197	5.13634	4.73645	4.63651
TBL1X	5.97892	6.45447	6.84086	6.12964	6.04158	6.64164	5.65426	6.22646	5.946	4.58311	4.84043	4.1455	4.98762	4.58043	4.91507
MOSPD2	4.78374	4.82265	6.09325	4.55502	4.70412	5.59691	4.53619	5.04197	5.71997	7.30271	7.21273	5.6286	6.45006	7.5308	6.11752
SYAP1	8.15549	8.26822	8.47603	8.27931	8.74591	8.96565	9.08214	9.03954	8.60697	6.71984	7.31808	6.40825	6.76562	7.38293	6.79734
TXLNG	7.09094	7.39121	7.08871	7.36151	7.60292	7.67426	7.44507	7.25444	7.33349	6.0497	5.99234	6.04725	5.91642	6.03476	5.72947
CDK16	9.33129	9.14433	9.70499	9.54614	9.32409	9.54022	9.78109	9.39244	9.57083	7.67018	8.18951	7.76129	8.10253	7.94874	7.63084
ZNF81	6.80783	6.93102	7.13689	6.95635	7.27796	7.23812	7.60714	7.49764	7.90148	9.7204	9.11763	8.26682	9.24053	8.78091	8.78061
ZNF711	6.2021	5.18061	6.35707	5.50052	5.33787	5.40853	6.805	6.0224	6.15881	5.68255	5.33116	4.67898	5.16511	4.91086	5.02056
VBP1	5.44223	5.82252	5.74812	5.63102	5.47961	6.11469	4.57492	6.07529	5.79577	6.61278	6.83733	6.44471	6.46822	6.20905	6.95262
P2RY8	9.8636	9.62155	9.53708	10.3241	9.67753	9.90479	11.0615	10.1392	10.4142	9.37893	9.60926	8.52455	9.05187	8.78934	8.79096
KLHL15	8.9258	8.63162	8.95524	8.45079	8.73256	8.90682	8.9923	9.27557	9.04519	7.89332	7.71581	7.38804	7.57493	8.1989	8.25746
TCEAL8	5.89907	5.82401	5.97461	5.29681	6.22082	6.38173	6.16274	5.39842	6.04117	7.0099	7.33109	6.98583	7.34884	7.26876	7.2559
PSMD10	8.34179	8.34054	8.45737	8.31885	8.02692	8.62576	7.27048	7.81169	7.55826	8.81892	8.41917	8.97984	8.76822	8.40904	8.97058
ZNF75D	7.25675	7.85928	7.58113	6.72338	7.69611	7.07359	7.40354	8.24068	7.25351	9.58515	9.94539	8.26068	9.70989	10.4513	9.8726
IRAK1	7.79143	7.45806	8.22983	8.25042	7.90931	8.05509	8.73548	7.97835	7.80712	7.45005	6.9719	6.94337	6.65195	6.62106	7.15946
GATA3	10.9746	10.6993	11.1571	10.7534	10.8329	10.6077	11.0195	11.0764	11.1251	9.69176	10.2791	9.4604	9.01542	9.39766	9.19995
ARL5B	11.3899	11.3203	11.4538	11.0081	11.0371	11.2908	10.9718	11.1065	11.6299	9.90459	10.4159	9.10152	9.91242	9.88788	9.55767
PLXDC2	10.2338	10.2604	11.0357	10.1203	10.2594	10.9715	10.5159	10.6588	10.5654	9.60533	9.995	8.35166	8.9405	9.38532	9.59542
COMMD3-BMI1	5.57146	5.91072	6.16715	5.07048	6.13726	5.05803	6.08347	6.50778	6.16502	7.86839	7.42783	6.74832	7.78564	7.78219	7.84947
MSRB2	5.82097	6.17229	6.26884	6.08695	5.97893	6.0768	5.92335	6.11493	5.78433	7.44288	7.17436	7.01087	8.80095	7.48151	7.45126
CISD1	6.03198	6.06954	5.51643	5.96919	5.65659	5.95843	4.77976	5.52619	5.52215	7.55884	6.40861	7.95669	7.86103	7.67887	7.49371
REEP3	8.88297	9.24931	8.81638	8.79973	9.06459	8.81723	8.63797	9.18147	8.62077	9.98557	10.1229	9.46578	10.284	10.5098	10.1717
DDX21	9.4985	10.0581	10.0234	9.20354	9.70261	9.31819	9.07803	9.60244	9.0744	7.92645	8.15728	7.38613	7.31672	8.08512	7.54769
TSPAN14	8.46551	8.37825	8.45757	8.01286	7.622	7.79804	7.61763	7.65874	7.77731	9.41026	9.239	8.93161	8.99972	8.73669	9.09672
PCGF5	8.70306	8.50611	8.49849	8.68783	8.75059	8.6333	8.54372	8.59619	8.1753	6.40055	7.35418	6.60732	6.98327	7.09974	7.09039
GSTO1	6.25755	6.60722	5.97	6.20726	6.72888	6.83507	5.76687	6.19769	6.13925	7.67093	7.30638	6.56871	7.54075	7.51441	7.76242
DUSP5	9.48912	9.14258	8.96751	9.59472	10.0595	9.2419	10.9973	10.567	9.66217	7.50649	8.1643	8.00139	7.63349	7.95398	7.3193
IDI1	10.6721	10.5176	10.6418	10.4474	10.0993	10.8717	10.0768	10.094	10.3255	8.7025	9.26823	8.52314	8.69794	9.36282	9.35893
ANKRD26	6.63623	6.99481	7.27303	6.68322	6.69413	6.66811	6.98085	6.70658	7.52783	8.2347	8.65617	8.17213	8.81783	9.06573	8.0603
NOC3L	5.56165	5.37597	5.69953	5.18285	5.14096	5.47714	4.7906	4.96186	5.1508	6.4228	6.199	6.85686	6.61706	6.95967	6.46144
GOT1	6.24786	5.78317	6.14257	6.21969	6.19271	6.77723	6.05576	5.59255	6.01284	8.23017	7.60332	6.18282	8.44942	7.92276	8.05043
COX15	7.11904	7.59043	6.685	7.28421	7.34159	7.20651	6.84704	7.11325	7.30747	8.19846	8.14702	8.03075	8.40352	8.25189	8.31555
BLOC1S2	7.20155	7.68777	7.27823	7.27753	7.92242	7.35418	8.01465	7.86255	7.56223	6.87174	6.4395	6.03322	6.90991	6.74286	6.72521
CALHM2	6.41591	5.86958	6.51019	6.95903	6.59425	6.49616	6.77954	6.72346	7.02045	8.03189	8.11841	7.9777	7.51197	8.31364	8.16727
STN1	8.83708	8.86923	8.27007	8.14164	8.65206	8.4451	7.84934	8.64016	8.34561	9.42254	9.35508	9.14147	10.1437	9.75762	10.1432
PRDX3	6.1784	6.44902	5.86153	5.82804	6.12408	5.5265	5.75412	6.04457	5.99897	7.24169	7.14598	6.54805	7.32632	7.59903	7.47959
C10orf88	5.50029	5.95028	5.64725	5.21298	5.44486	5.20996	5.4081	5.60522	5.27078	7.034	7.04195	6.60127	7.05986	7.32238	7.33228
IKZF5	10.1818	9.92229	10.0922	9.81404	10.246	10.0989	10.2137	10.2501	10.1853	8.99517	8.93902	8.16051	8.56146	8.56024	8.75088
PI4K2A	7.4241	7.46431	7.71453	7.1664	7.56602	7.923	7.77976	7.40405	7.95412	6.12353	6.77628	5.80921	6.62155	6.08616	6.28034
ERLIN1	6.52841	6.57198	6.78307	7.1163	6.14511	6.47259	6.30838	6.09435	6.04205	8.20402	8.18447	8.05111	8.8921	8.5809	8.4966
PNPLA2	7.55201	7.23765	7.61848	7.87277	7.38126	7.76236	7.71382	7.31139	8.07367	6.2924	6.85747	6.19244	6.47768	6.66843	6.67659
PDE3B	7.96341	8.13222	8.24828	7.88938	8.57365	8.72276	5.77359	7.93136	5.3528	8.56616	9.09975	7.3128	8.26684	9.07225	8.38096
ZDHHC13	7.24627	6.93838	7.19857	6.40375	7.11325	6.3725	6.70407	7.58233	7.16204	8.82975	8.39359	8.06746	8.70512	8.93022	8.7166
ATG13	9.43018	8.94829	9.35174	9.47126	8.85307	9.10276	9.1974	9.01588	9.02137	7.59478	7.65668	7.87093	7.85288	7.94096	8.05724
BANF1	8.20841	8.81438	8.59363	8.67993	9.03396	8.23712	8.6545	8.86509	8.66866	9.89831	9.76966	10.3849	10.2928	10.2411	10.5049
MRPL48	7.37346	7.75544	7.43349	7.49719	7.58669	7.31669	7.41272	7.66819	7.7979	8.54592	8.61428	9.34202	8.88102	8.84061	8.94793
HIKESHI	8.99588	9.3673	8.8367	8.96451	9.19421	8.5854	7.99044	8.59601	8.09199	10.1948	10.2771	10.0995	10.54	10.8143	10.7464
NNMT	6.89268	6.54548	6.6319	6.81707	6.58678	6.57291	7.28558	6.86208	6.832	5.68376	5.82694	6.30476	5.91444	5.80675	6.01848
HINFP	6.72792	6.89272	7.53528	7.40416	7.76032	6.9056	7.6955	7.23414	7.58165	8.55156	8.38234	9.30453	8.93929	8.37198	8.503
CRTAM	4.16741	4.24249	4.25111	4.5792	4.32999	3.99951	4.9058	5.41973	5.48465	6.24947	7.93365	7.3584	6.51694	7.99763	8.06834
FAM118B	5.47133	5.30233	5.67811	5.85246	5.70707	5.3128	5.27498	5.14028	5.04835	7.1352	6.3582	6.52171	6.69894	7.09593	7.64971
DUSP8	8.46263	8.82561	8.92315	8.12811	7.49319	7.71064	6.97251	6.53569	6.10651	5.2951	5.28281	5.24215	5.00638	5.20623	5.12898
TRIM5	5.47264	6.06695	5.62748	5.87896	5.44154	5.56167	5.338	5.27044	5.41869	6.94636	6.36843	6.53191	6.5139	6.20522	6.56863
CYP2R1	5.54826	5.77167	5.86739	5.37349	5.65648	5.16292	4.87211	5.03358	5.34479	6.41611	6.43506	5.51631	7.61978	6.91129	6.83588
SPTY2D1	10.2719	9.96817	9.94778	10.2826	10.1751	10.5359	10.2415	10.1891	9.97975	8.44699	8.70381	8.28823	8.57853	8.88962	8.83855
FBXO3	8.22659	8.34866	7.72719	7.88015	8.05222	7.8575	7.63872	8.70126	8.29817	7.34464	7.17083	6.8504	6.85987	6.88315	7.49092
LPXN	9.36609	9.65139	9.01269	9.08456	9.35084	8.60074	8.80372	9.00806	8.73807	10.2554	10.4922	9.95586	10.9308	10.8886	10.9737
OSBP	7.857	7.95475	7.76308	7.99227	7.81879	7.77764	8.00959	8.12056	7.88096	6.84062	7.00178	6.79798	7.2905	6.62182	6.47566
PATL1	9.83427	9.72464	9.69832	10.1601	10.1372	9.9562	10.4133	10.1295	10.0413	9.11317	9.22239	8.4067	9.26094	8.87344	8.97512
AHNAK	8.69873	8.59061	8.91775	9.12293	8.68526	9.12611	8.43551	8.86317	8.9013	6.20595	7.35724	8.17615	5.9931	6.71562	6.20596
STX5	8.71791	8.68532	9.17645	9.13927	9.04504	9.04343	9.12839	9.14963	9.4053	7.94795	8.32684	7.82826	7.66204	8.11738	8.30823
PYGM	6.84379	6.49654	6.61829	7.10649	7.35338	6.94074	8.03911	7.60436	7.58607	6.18162	5.97306	5.5014	5.44115	6.05297	5.3897
ATG2A	9.60053	9.33545	9.8766	9.95371	8.20385	9.62488	9.43806	9.30098	9.46706	8.32275	7.59846	7.53587	8.03434	7.99112	7.89303
C11orf68	5.79022	6.61633	6.18667	6.96494	6.24387	6.50101	6.05058	6.11492	6.09818	7.75644	7.13866	6.75775	8.19663	7.65045	7.58698
ALG8	5.38737	5.82855	5.40046	4.50676	5.71989	4.82776	5.14415	5.28267	4.96694	6.45012	6.32077	6.05793	6.50264	6.20051	6.4183
MSANTD4	5.73951	4.7905	5.41259	5.91492	6.31897	5.57315	5.69163	6.20642	5.79798	7.87282	7.55796	7.64722	7.65389	7.52207	7.31766
NPAT	8.62939	8.36381	8.73371	8.50513	8.53118	8.3611	7.62396	8.58283	8.37041	9.25069	9.58213	9.19987	9.38189	9.60306	9.29555
TIMM8B	8.07093	8.30507	8.24852	8.49383	7.93726	8.41619	8.23145	7.81973	7.95568	9.34531	9.12557	9.52459	9.64853	9.53449	9.48503
TMEM218	5.56191	6.27982	5.66392	5.46688	6.44442	5.40735	6.36423	6.62551	5.39143	7.49974	7.52857	6.93305	7.70587	7.39647	7.7815
PUS3	6.54537	7.16301	6.62531	6.52775	6.40351	5.77298	5.93813	5.68262	6.14599	7.72476	7.17993	7.52279	7.90878	7.4114	7.26106
THYN1	7.9996	8.14421	8.16767	7.95057	7.95204	8.00279	7.52436	7.62126	7.90612	8.78627	8.7764	9.52468	9.01237	8.92637	9.06912
CRY2	7.72533	7.52836	7.88964	8.25443	7.6591	7.88543	8.13439	7.6468	7.80765	6.4329	6.487	6.47256	6.59695	6.48799	6.59499
CLP1	7.30648	7.5904	6.82617	7.16497	7.41037	7.53881	7.29138	7.39961	7.42381	5.6558	5.7144	5.02248	5.49502	5.80278	5.74037
CNTF	6.72213	6.011	6.42426	6.35124	6.5556	6.37557	6.48593	6.88106	7.22749	5.35164	5.27367	6.09102	4.82129	5.69198	5.3172
SDHAF2	6.96451	7.36898	7.69104	7.64092	7.16894	6.95884	7.24225	7.08436	7.52787	8.1785	8.02424	9.12725	8.64691	8.57237	8.69346
SSSCA1	7.78563	7.54947	7.16283	8.45573	8.43149	8.30697	8.33304	8.71208	8.15532	6.14707	5.88983	6.97197	6.18667	6.08925	6.69905
BIRC3	9.4985	9.48118	9.57436	9.06251	9.57309	8.88656	8.29412	9.12943	9.00395	10.0701	10.0534	9.60546	9.77622	10.0936	9.60979
CORO1B	5.06273	5.20117	5.0629	5.03179	5.07884	4.82585	5.23583	4.87046	5.27725	6.9216	6.26601	5.53747	6.81998	5.58866	6.36704
PTPN6	7.1145	6.70154	6.4769	6.69372	7.00409	6.93615	7.21581	7.11427	6.99325	8.66862	8.65021	8.98764	8.48248	8.42039	9.19505
CMAS	5.68386	5.85593	5.08071	5.14656	5.78028	5.63465	4.80997	5.73001	5.86972	7.29077	6.84822	6.10505	7.51646	7.36266	7.50259
KIAA1551	8.18583	8.48146	8.70346	7.03912	9.01955	8.70088	7.88426	8.97907	8.65534	10.7136	10.401	10.3194	10.4057	10.331	10.2618
PCED1B	6.55724	6.66716	6.07733	6.91174	7.24009	6.45946	7.48493	7.92029	7.64256	9.71359	9.28123	8.29604	9.39607	9.12784	9.12489
SMARCD1	8.30636	8.10519	8.13103	8.46698	8.0593	8.12503	8.18651	8.06738	8.00158	6.90175	7.48386	6.64388	6.65984	6.95435	7.26696
ATF1	8.37773	8.50979	8.27927	8.19641	8.20469	8.29666	8.10272	8.13741	8.07764	9.62933	9.52489	8.63711	9.64234	9.07368	9.50625
GRASP	11.3305	11.381	11.5193	11.491	12.0317	11.6832	11.8876	12.209	11.907	7.99221	9.7534	8.29971	5.79138	8.56922	7.01911
ORMDL2	7.27199	8.08856	7.83901	8.12137	7.71825	8.16617	7.85434	7.86078	7.89864	9.4869	9.11469	9.30065	9.49228	9.36756	9.46684
RXYLT1	6.89083	6.53437	7.01048	6.41283	5.86192	6.31356	6.50367	6.17437	6.30499	7.63836	8.27724	7.57252	8.56595	8.41242	8.2095
TBC1D15	10.19	10.156	10.1716	9.79658	10.1245	10.2671	9.60936	9.88996	9.63589	8.44824	8.55131	8.36228	8.47095	8.85543	8.39702
OAS2	5.92166	6.94074	6.47151	5.92726	6.34536	5.94721	5.88401	6.09791	5.88656	8.00852	8.32821	6.0986	7.94344	7.64278	8.62545
DTX1	6.25585	6.62479	5.8278	7.22347	7.89274	6.68826	8.28856	8.04101	8.20398	10.5227	10.5648	10.4121	9.60658	8.92092	9.90927
SUDS3	7.0163	7.13848	6.68245	6.78547	7.51105	6.9496	7.21172	7.85945	7.21617	6.22	6.70889	5.94719	6.077	6.66415	6.19378
DYNLL1	6.46505	7.61115	6.16886	7.31774	6.75323	6.13043	6.13736	6.2114	6.06422	9.40045	9.14895	10.4989	9.27029	9.40554	9.80495
BCL7A	6.71865	6.07115	6.24187	6.17469	5.85043	5.79344	7.3031	6.36218	7.07713	5.68438	5.75116	5.17076	5.2705	5.36381	5.15699
DCP1B	5.64228	5.67501	5.77307	5.61071	5.98164	5.7795	5.10748	5.63812	5.53841	7.51956	7.60149	6.17404	8.03846	7.28456	7.64048
MRPL51	8.50204	8.96428	8.1454	8.50912	8.40876	8.37409	8.26229	8.11563	8.12793	10.4439	10.2669	10.312	10.6772	10.5765	10.5064
ING4	8.13089	8.73449	8.71052	8.1598	8.26402	9.02488	8.09059	8.25722	8.35438	9.69779	9.68826	9.73357	9.87184	9.37138	9.70541
C3AR1	4.94941	4.84946	4.42787	4.78516	4.61198	4.77151	4.39129	4.33222	4.95004	6.0858	5.69547	6.42724	5.12854	6.05031	6.35741
YBX3	8.75071	9.95563	9.56732	8.88783	9.45811	8.85764	8.79432	8.50771	8.45709	7.08336	7.82993	7.5807	7.22465	7.54211	7.26928
CCNT1	10.6479	10.8266	10.7137	10.5751	10.4416	10.7995	10.5196	10.7441	10.5437	9.75299	9.50319	8.81148	9.57218	9.44733	9.42526
DDX23	7.06537	7.23074	7.3826	6.8706	7.41774	6.74002	6.88961	6.95472	6.61598	7.98213	8.08113	8.05654	7.32064	7.96195	8.71471
TFCP2	5.44323	6.24411	5.80072	6.15076	5.69091	6.05718	5.70395	6.0257	5.84445	7.41458	7.54763	6.18862	7.62234	7.27547	7.05721
DDIT3	7.98772	8.50425	8.00485	7.90879	8.27828	7.99567	8.15976	8.37614	8.33371	6.94332	6.80022	6.60461	6.92798	7.26289	7.23143
CDK4	7.13868	7.62167	6.9859	7.62085	8.1104	6.93322	7.38775	7.42774	7.42646	8.93457	8.85017	8.70746	9.52738	9.07863	9.19872
BBS10	5.88673	5.95795	5.83757	5.53057	6.31507	5.1013	6.49143	5.78509	6.08313	7.99836	7.15874	7.34606	7.97642	7.25635	7.52837
CCDC59	10.6933	10.9123	10.8789	10.629	10.8841	10.9686	10.5693	10.912	10.5468	9.1385	9.04395	9.58495	8.95812	9.19438	9.28896
DUSP6	9.34455	8.40939	8.73938	9.15026	8.0728	8.40254	9.77454	8.98151	9.2746	11.1607	11.0495	10.9495	11.3577	11.1473	11.4633
BTG1	8.10495	8.7933	8.51001	8.53043	8.7876	8.7697	8.18001	8.46454	8.63198	7.21171	7.49045	7.4055	7.31423	7.563	6.90597
NR2C1	9.1709	9.18008	9.31289	8.63975	8.88473	8.90839	9.08593	9.15496	9.24876	8.12241	8.16597	6.70641	7.9841	7.72563	7.9139
ARL1	7.81974	8.1397	8.08809	7.41955	7.73354	7.10206	7.22837	7.61992	7.62618	8.8635	8.74555	8.71	8.71296	8.56674	8.75689
CRY1	8.44336	8.15016	7.87231	7.50691	7.57886	7.92462	7.51506	7.77617	7.30207	6.01403	5.77374	6.72266	6.39445	5.83074	6.80951
PXN	8.58088	8.62383	9.18613	8.77093	9.1909	8.67262	8.80501	9.15325	9.19568	8.03582	8.1049	7.16313	7.1078	6.73657	7.0532
COQ5	5.66201	5.27436	5.82626	5.35339	5.58714	5.57705	5.33568	5.30993	5.32732	6.38772	6.29743	6.5184	6.34935	6.6827	6.82048
VPS37B	8.15678	8.08131	8.14073	8.73256	8.49033	8.27463	8.95278	8.52583	8.42878	6.86237	7.25885	6.4885	6.9829	7.08462	7.00873
EMG1	9.66357	9.77768	9.81729	9.65324	9.4322	9.3771	8.67996	9.00107	8.78452	10.0998	9.90604	10.7934	10.2071	10.1736	10.1913
CAND1	9.49635	9.94029	10.2877	8.97494	9.53167	9.85079	9.74033	10.0928	10.2921	8.47569	8.59838	8.7059	8.54107	8.73274	8.51014
ACAD10	5.42606	5.62127	5.19816	5.19694	5.22271	5.68954	5.22857	5.6063	5.34535	7.25069	6.74503	6.5995	6.53852	7.21549	6.63332
OAS1	5.06367	5.35017	5.08083	4.71015	5.23042	4.81027	4.47479	5.52552	4.57804	6.13941	5.7823	7.00441	6.5781	5.33977	7.14699
KLRC2	4.28269	4.37726	5.09301	5.15655	7.92919	7.18149	8.97985	9.22816	9.11199	11.0059	11.0444	10.3855	11.2751	11.2127	11.3074
KLRC1	5.03353	4.82462	4.75509	4.56669	6.25272	4.99224	6.53284	7.59677	7.08202	9.59815	9.48657	8.79036	9.94387	9.72329	9.90254
FMNL3	8.24996	8.09422	8.19616	8.13434	8.13186	7.77335	7.77352	7.92029	7.81884	8.77836	8.88513	10.1461	9.20094	9.27094	9.76567
TMBIM4	7.45817	7.89009	7.37899	7.07027	7.71458	7.02549	7.40451	7.73142	7.28772	8.55035	8.47269	8.69031	8.8312	8.79112	8.65538
C12orf73	6.90661	7.40327	7.17361	7.0024	6.86892	6.49817	6.69888	5.93212	6.77172	7.64798	7.74693	8.26824	7.7421	7.28828	7.73454
RFXAP	5.49909	5.38649	5.35352	4.50058	5.11527	4.74748	4.90549	5.11836	4.92549	6.92117	6.22011	6.17681	5.86067	6.37313	6.48655
SETDB2	6.30009	5.12413	5.36252	5.3104	5.64036	6.07102	5.47387	5.78136	6.28296	7.24903	7.35183	7.07476	7.54386	7.4832	7.29735
KLF5	8.5059	7.795	7.89579	8.08002	6.8968	7.14471	6.26479	6.56293	6.07438	4.92369	5.63447	4.89678	4.94451	5.4059	5.09404
XPO4	8.42868	7.94692	7.95054	7.85456	7.85015	7.89587	8.2497	8.23981	7.81539	7.13269	7.39635	6.4317	7.71475	6.39816	6.69337
LATS2	9.39836	9.30616	9.29048	9.88948	10.1145	9.9173	10.3047	10.0706	10.2036	8.27665	9.1515	7.98162	8.58925	8.8106	8.61962
USP12	8.86894	8.97961	8.7688	7.84222	8.85556	8.45889	9.03602	8.89652	9.2817	7.71168	7.59398	7.55902	8.02395	8.02446	7.52776
SLC46A3	5.77292	5.33691	5.73208	5.70376	5.08048	5.19385	5.34388	5.34764	5.05226	7.36337	6.00013	6.10698	7.18346	6.35024	6.01538
HSPH1	9.28941	9.15323	9.29717	8.90157	9.32127	9.33493	8.21259	8.54397	8.74994	9.71301	10.0596	9.50586	9.98632	9.75787	10.1183
MRPS31	6.64907	6.49557	6.7209	6.52448	6.38473	6.92144	5.96131	6.78821	6.42398	8.3963	7.94247	7.76992	8.48635	8.12885	8.16667
LPAR6	8.45103	9.57153	6.51918	7.73814	8.5639	7.60867	6.03225	7.93015	6.00122	9.7386	9.2524	9.00353	9.13363	9.53936	9.63231
RNF219	5.48806	5.93705	5.75419	4.7123	5.5722	5.19834	4.76398	6.17524	5.83509	7.17962	6.83929	7.32129	7.8403	7.06996	7.60396
TGDS	6.68397	7.08573	7.50722	6.16923	6.54345	6.37767	6.32764	6.75891	7.03698	8.71393	7.59419	8.28334	8.61301	7.94253	8.60874
GPR18	7.21849	8.26417	7.76076	6.80868	8.24109	7.75567	7.9198	8.92013	8.3618	10.0973	9.69779	9.19044	10.0187	10.1061	9.67982
TEX30	7.83111	7.68193	7.64948	7.31279	7.53727	7.45791	7.22345	7.43065	7.39535	9.02708	8.93597	8.11916	8.25665	8.72378	8.48428
IRS2	8.7393	8.49133	8.17802	8.54669	7.93105	8.18322	7.73238	7.69759	7.60178	6.42249	6.3826	6.44632	4.97309	6.04393	5.52875
PCID2	7.18846	6.76252	7.83159	7.85111	7.20189	7.34454	7.04254	6.33026	6.6679	8.67561	8.77626	7.40894	8.89223	9.28533	8.70146
TNFSF13B	4.69948	4.89455	4.96343	5.27285	7.46774	6.79394	6.43576	7.30606	7.18958	9.79061	7.95512	8.29991	11.1239	10.483	10.6768
PNP	6.76085	6.28597	6.79118	6.95301	6.54265	7.26534	6.98868	6.50406	6.63358	8.43338	8.00005	9.25707	8.4892	8.16716	8.86694
C14orf119	5.07352	5.69805	5.88354	6.11235	5.45368	5.89683	5.80884	5.38432	5.24943	8.49623	8.46233	8.6564	9.08399	8.68437	9.03293
CGRRF1	8.53234	8.88396	8.58324	8.55627	8.52246	8.64307	8.15111	8.20815	8.28073	6.68294	7.31857	6.55979	6.76014	6.53589	7.30017
MAPK1IP1L	9.20177	9.29093	8.9738	9.05859	9.4534	8.96075	9.23509	9.23238	8.83117	7.7701	8.03222	7.08751	8.00888	7.99363	7.95593
PELI2	7.85555	7.01879	8.17657	7.89429	7.99171	8.84153	8.61119	8.26841	8.70847	6.79543	6.90035	5.42085	6.81117	5.99737	6.34709
TMEM260	5.22755	4.96356	5.01086	5.47735	4.44405	4.88202	4.54539	4.7983	5.4427	6.06183	6.25954	5.54804	6.21332	6.10718	6.57247
PPM1A	10.6178	10.6128	10.9075	10.3615	10.3414	10.3524	10.5025	10.8157	10.8041	9.164	9.62689	10.1951	9.30713	9.56953	9.25457
EIF2S1	6.27291	6.44318	6.18054	6.40274	5.42165	6.52518	5.14753	6.39457	5.3432	6.6954	7.27408	7.19873	7.19158	6.91975	7.52624
BATF	7.55828	7.83862	7.11556	7.35164	7.53057	7.37967	7.3053	6.86719	7.23524	9.19627	9.2563	9.5611	9.97687	10.4798	10.2207
AHSA1	7.55734	7.382	7.4878	7.69114	7.82234	7.57435	7.73051	7.93989	7.14996	8.59143	9.0429	8.36354	9.14911	8.90874	9.74474
CPSF2	4.7427	5.17136	4.98735	4.8476	4.59596	4.26318	4.52729	4.66993	5.22495	6.71386	6.21931	4.99917	6.50627	6.44354	6.40373
RIN3	9.03818	8.81012	9.32185	9.29427	9.48084	9.57201	9.37951	9.81246	9.77371	8.5507	8.46819	6.98566	7.84842	8.4019	7.90374
CCNK	9.40978	9.41726	9.6846	9.52021	9.59955	9.80191	9.6956	9.68661	9.87042	8.73419	8.92543	8.3119	8.60736	8.53195	8.78035
CFL2	9.37135	8.95372	9.05385	9.00489	8.96823	8.89949	8.67831	8.88635	8.11678	6.85881	7.50955	7.53182	6.46151	6.90343	7.31341
SOS2	5.44233	5.62846	5.58717	4.86998	5.40616	5.33961	5.56431	6.34743	6.31591	4.62365	5.17385	4.40366	5.00106	5.22753	4.82101
CDKL1	6.60719	6.41794	6.51224	5.93189	6.96143	6.18455	6.31317	7.08932	6.94208	8.26158	8.61864	7.17783	8.05327	8.16848	8.27655
GNPNAT1	7.51293	6.63133	6.89217	6.44624	6.85736	7.34856	6.42069	6.1298	5.71493	7.05086	7.3493	8.28058	7.5544	7.13209	7.48945
PCNX4	7.82725	8.01605	7.78529	7.63988	7.91096	7.89051	7.66119	8.16581	7.83673	9.76022	9.5774	8.64146	9.50957	9.63151	9.37059
HOMEZ	6.13249	6.79131	6.08042	6.72727	7.103	6.31885	6.46395	6.48606	5.70523	8.46613	7.72248	7.99428	8.58689	8.25612	7.70498
MDP1	7.51538	7.60171	7.67203	7.59087	7.338	7.33974	7.27656	7.05883	6.84942	8.47299	7.65796	8.45305	8.38803	7.62815	8.34926
KLHL28	8.68761	8.38344	8.3895	8.19205	8.17011	8.64189	8.17887	8.24228	8.11783	7.06608	6.81683	5.92947	7.08166	7.08889	7.22549
L3HYPDH	7.17281	7.39638	7.34523	6.82038	7.33639	6.71535	6.93719	7.175	7.31782	8.53741	8.64237	7.94925	8.36936	7.75685	8.34588
RDH11	5.25892	5.84701	5.86694	5.51861	5.97245	5.07299	5.2353	5.64685	4.9804	6.67494	6.45215	5.97867	6.34765	6.46052	6.25509
EFCAB11	4.42664	4.23558	5.03331	4.68776	5.19548	4.86949	4.47308	5.22172	5.38164	6.29156	6.25521	5.58496	7.11218	6.8501	7.43292
TRIP11	5.4365	5.38497	5.66721	4.29969	4.87572	5.4016	5.04653	5.2542	5.17556	7.78997	7.07382	5.30679	7.75449	7.67786	7.03052
GALK2	4.55841	4.70641	4.24669	4.75985	4.49303	4.26346	4.63183	4.65786	4.33239	5.7336	5.44252	6.70167	5.86827	5.47344	5.41159
SMAD3	9.05116	9.01964	9.36874	9.07834	9.07269	9.47851	9.41015	9.21318	8.94283	8.05966	8.06788	7.97157	8.05876	8.05038	7.85817
ARID3B	9.21928	8.97888	9.04473	9.27419	8.95294	9.10812	9.44769	9.32216	9.3751	8.28213	8.45748	8.08164	7.84661	7.93206	7.62792
HMG20A	8.13686	8.28921	8.05627	7.45483	8.119	7.8933	7.78592	7.94159	7.81252	9.57945	9.48369	9.97507	9.64064	9.6509	9.48731
WHAMM	10.9074	10.9209	11.0901	10.7892	11.1661	10.9026	11.2209	11.3136	11.1572	9.21657	9.89034	9.63041	8.80275	9.54292	9.49921
IQGAP1	9.19546	9.65287	9.43885	9.19362	9.42068	9.26907	9.38124	9.28954	9.4592	10.2174	10.5828	10.6959	10.1703	10.7179	10.3613
PRC1-AS1	7.8084	8.13392	7.66497	7.40887	7.62539	7.42189	7.81113	7.60072	7.91637	6.51982	6.07622	6.6197	5.71555	6.75325	6.06326
KATNBL1	4.44563	4.24342	4.86433	4.32088	4.91787	4.41846	4.44885	4.81735	4.40358	5.53741	5.86393	5.26868	5.8299	5.811	5.84481
COPS2	9.21263	8.99821	8.99032	8.52098	8.8722	8.58287	8.37249	9.0715	8.73944	7.76772	7.25144	6.60575	7.66697	7.4192	7.55396
EDC3	6.72215	7.29103	7.33392	7.30341	7.08194	6.8414	6.90868	7.42294	6.91901	8.70721	8.43391	7.89224	8.82167	8.62939	8.67617
ETFA	7.52962	7.82738	7.45275	7.6435	7.89959	7.72846	6.82853	7.04329	7.26849	8.35933	8.78455	7.52416	8.23817	8.48654	8.3355
PRC1	7.4123	6.96467	7.6286	6.74896	6.67023	7.29334	7.59889	7.18922	7.72829	6.5492	5.54027	6.39858	5.68119	5.84191	6.20258
SNRPA1	10.8591	10.9634	10.9414	10.6427	10.8604	10.8838	10.6735	11.0362	10.9035	9.52372	9.96817	8.1559	9.51577	9.92427	9.8896
TARSL2	5.92703	6.50652	5.69341	5.63678	5.96956	6.30339	5.52816	5.95066	6.24163	7.5072	7.53151	6.38515	7.60997	7.11218	7.17649
IVD	6.59899	6.32589	6.41703	6.12835	6.3774	6.16014	6.26584	6.28946	6.64062	7.64776	7.68434	7.53446	8.16576	7.85098	7.71351
LOC100419583	6.64284	6.40649	5.88133	6.15241	5.25294	5.43637	5.95719	5.56193	5.26918	6.66747	6.44524	6.75504	6.74901	6.74458	6.70058
IL16	10.3047	10.2147	10.2904	10.4453	10.0592	10.1746	9.57839	9.67895	9.82265	11.2583	11.242	9.96517	11.1979	10.9449	11.0813
INTS14	6.58226	6.09543	7.17103	6.5295	6.37227	6.50972	5.52529	6.50142	5.34148	7.60296	7.34681	6.6153	8.16258	7.78458	7.28838
ST20-MTHFS	7.07659	7.78669	7.17174	7.01424	7.78467	6.75264	6.71287	7.18242	6.83397	8.79468	8.53932	8.42215	9.82271	9.25165	9.66658
MTHFS	6.25713	6.85782	6.76267	5.82642	7.11205	6.22466	5.35177	6.65824	6.33942	8.26577	7.90905	7.90517	9.15851	8.94262	9.12632
MRPL46	7.41289	7.0252	6.73097	6.89844	6.99437	7.1221	7.34873	7.11536	7.37058	8.58665	8.27733	8.31907	8.74213	8.24222	8.58558
LINS1	5.49972	6.21404	6.3713	6.766	6.47514	6.21679	5.94432	6.37606	6.35554	8.33918	8.14244	8.3374	8.4792	7.15499	7.72172
ZNF720	5.46691	6.35894	5.50307	4.74	5.31222	5.6949	5.39014	5.6998	5.38663	6.62508	7.57565	6.24031	6.72378	6.22578	7.142
OGFOD1	7.60522	7.54517	7.40201	7.16858	8.02524	7.66046	7.33626	6.83181	7.06176	8.59025	8.41786	7.41814	8.51543	8.75892	9.08465
MT2A	7.75259	7.49424	8.06243	8.37994	8.22869	9.32646	8.29916	7.86377	8.39539	7.22783	7.23188	6.72259	6.59567	7.20725	6.98475
CYB5B	7.27605	6.83411	7.22897	6.46312	6.64067	6.71203	6.64857	7.26549	6.44158	8.38705	8.66574	7.71617	8.70424	8.8921	8.54795
ZNRF1	7.45927	7.64188	7.40257	6.62835	7.64542	7.23424	8.6688	8.33717	8.63392	10.1048	10.2472	9.77063	11.0277	11.1495	10.9679
HSBP1	5.97927	5.86207	6.07629	6.59512	6.2756	6.20826	6.33012	6.13982	6.0674	7.85062	7.48617	6.77863	7.94328	7.67524	7.86125
KLHL36	7.00908	6.76812	7.51861	7.11909	6.83175	7.7714	6.76953	7.40532	7.32546	5.71801	6.24911	6.06367	5.99333	5.98137	6.08712
IRF8	4.9247	5.566	5.25767	4.87882	5.13223	4.74536	6.36515	6.5668	6.63096	5.33841	5.4664	5.01311	5.29345	5.21628	5.41848
TXNDC11	9.73059	9.34695	9.56437	9.66416	9.67139	9.50664	9.60498	9.49852	9.59525	8.1598	8.43702	8.06187	8.55975	8.50496	8.44055
C16orf87	6.54491	6.59283	7.12432	5.63469	6.42042	6.7798	6.7028	6.86915	6.97496	5.50702	5.74323	6.08231	5.15986	5.84629	5.91641
NUDT21	8.13601	8.56296	8.46569	8.30712	8.47893	8.0898	8.50969	8.87204	8.51138	7.4358	7.10144	7.0172	7.78567	7.24221	7.35446
GOT2	9.50529	9.53108	9.05554	9.23788	8.95038	9.05657	9.26306	8.70591	9.14418	10.1479	9.91058	10.4395	10.2928	10.2516	10.3076
DDX28	8.22965	8.03021	8.38118	8.41627	8.33351	8.2639	8.3055	8.469	8.30176	7.12774	6.87142	6.40951	7.43867	7.33209	7.16139
CHTF8	9.14882	8.90921	8.72131	9.12354	9.24348	8.65182	7.74557	8.28279	8.19451	9.47189	9.50626	9.53944	9.71625	9.46756	9.82618
AARS	6.80925	7.36811	7.08572	7.34501	7.81817	7.2101	7.40986	7.64058	7.22587	9.12391	9.50472	9.33531	9.43897	9.37237	9.44427
JPT2	6.19616	5.63275	5.95734	5.78792	5.92905	5.99833	5.85806	5.86915	5.4781	7.77276	7.03482	6.91649	7.44072	7.01229	7.53678
ATP6V0C	10.8471	11.135	10.9742	11.1976	11.3994	11.0836	11.4531	11.569	11.4037	10.0119	10.3529	10.234	10.3843	10.3884	10.3883
ALG1	5.03861	5.99106	6.65175	4.75827	5.22651	5.54539	5.46438	5.5591	5.48604	7.04758	6.10845	7.03314	6.43334	7.1465	7.09484
DDX19B	9.97995	9.69393	10.1559	10.0685	9.65569	10.1189	10.3059	10.1248	10.4752	8.74859	8.57033	9.03615	9.20583	9.22245	8.90549
MAP1LC3B	10.053	10.1348	9.84763	10.0683	10.3392	10.2196	10.8737	10.6059	10.5074	9.02011	9.53846	9.57246	9.34895	9.64339	9.61242
ERVK13-1	7.54584	7.72863	8.24028	7.68236	7.83915	8.2562	7.53105	7.64761	7.91288	9.58345	9.08295	8.58849	9.46002	8.6357	8.90235
PSMB10	8.66457	8.86165	8.70008	8.28206	8.82001	8.50182	8.72228	8.61844	8.70348	9.74555	9.81372	9.68388	10.0041	9.75777	10.086
TXNDC17	7.92135	7.99916	8.20638	8.6676	7.68762	8.13008	7.7405	7.86421	8.0386	8.87504	9.14832	8.86759	8.98733	9.24508	9.20319
TRAF4	6.36385	7.09706	6.58236	6.4869	6.99513	6.75912	6.44467	7.18202	6.60915	4.96411	5.68123	5.28951	4.78481	5.5351	5.16441
SLFN5	8.80928	8.72366	9.24917	8.67853	8.7975	8.83272	8.17066	8.5035	8.36317	10.2969	10.1436	9.73412	9.84187	10.0341	9.64491
THRA	9.7394	9.37486	9.55247	9.66851	9.85711	9.62152	9.88567	9.4365	9.76165	8.61482	8.64384	8.8006	8.4741	8.16783	8.23231
KAT7	9.57431	9.57792	9.74781	9.34985	9.68229	9.45462	9.50702	9.70965	9.48559	8.42389	8.47157	7.69659	8.49926	8.58553	8.18046
PCTP	6.26141	6.14338	6.05393	6.03626	7.1019	6.1658	6.98668	7.43867	6.90723	8.9909	8.89564	9.29886	9.48569	9.04171	9.63669
RAD51C	7.04169	7.47628	6.99747	5.85857	7.01996	6.57547	6.3992	6.08948	5.61599	7.25652	7.82812	7.33682	7.80607	7.84802	7.25866
DCAF7	8.64918	9.35945	8.94294	8.98345	9.42287	8.85458	8.73644	9.04443	9.12645	10.5175	10.3624	10.3163	10.4715	10.3818	10.588
RGS9	7.53069	7.98222	7.77075	7.66279	7.92674	6.93649	8.2595	8.64542	8.67408	10.1616	10.6361	9.58211	10.7455	10.8423	10.4894
C17orf80	7.25395	7.12972	6.95571	7.30706	6.81101	6.73927	6.81911	6.86422	6.9891	8.16453	7.75647	7.7694	8.21553	7.87393	7.67125
RAB37	7.45463	7.67736	7.65704	7.15936	7.05789	7.22949	7.70324	7.73128	7.74262	9.10197	8.62885	8.53955	8.91648	8.69254	8.75832
SLC9A3R1	9.74932	10.1767	9.74728	9.78112	10.2347	9.82231	9.97165	10.2334	10.249	11.3743	11.278	11.1106	11.347	11.0903	11.333
SEC14L1	9.65933	9.77622	9.8768	9.76087	10.0147	10.2051	10.2196	10.4394	10.3109	9.28461	8.89865	6.93209	8.96377	9.12469	8.79051
METRNL	8.32762	8.02462	8.33815	8.70347	8.80864	9.17774	8.92414	9.03543	9.11588	7.93539	8.09836	7.99863	8.2831	7.93329	7.78097
INPP5K	6.70452	6.6308	7.15296	6.21149	6.82302	6.6927	6.94453	6.98878	7.43895	5.76538	5.84157	5.22301	5.77125	5.81054	5.37949
RCVRN	5.49972	5.82473	5.66796	6.78485	6.8681	6.51444	7.61392	7.48771	7.55327	5.62027	6.78016	6.79419	5.47512	5.27964	5.22716
GRAP	6.57547	7.13913	6.79522	6.51127	6.57135	5.92361	5.01368	6.07213	6.14164	6.96765	6.56905	7.41033	7.48489	7.037	7.75308
PHF12	10.8153	11.0889	11.166	10.9995	11.2509	11.2588	11.2686	11.4125	11.3103	10.272	10.252	9.85013	10.1081	10.0871	10.284
UTP6	7.75822	7.61259	8.22866	7.46881	7.86883	8.04576	7.60525	7.77976	8.13013	9.32513	9.02171	8.43731	9.31249	8.99981	8.92022
NR1D1	9.09247	9.43101	8.70451	9.45393	9.46051	9.50046	9.59301	9.12057	9.02062	7.58768	6.98264	8.33773	7.59917	7.53831	8.14994
KRT13	5.15364	5.20562	5.38034	5.37603	5.80378	5.76955	5.33728	5.25452	5.51705	6.29349	7.40814	7.18235	7.62382	6.90237	5.76257
COA3	5.82767	5.90656	5.72623	5.26109	6.05361	5.98502	5.53881	6.17088	6.2348	8.19465	7.5745	8.24106	8.04122	7.8255	8.7089
HDAC5	8.38279	8.58562	8.31191	8.55497	8.12518	8.18008	8.8517	8.68097	8.49477	7.48887	7.76587	6.97957	7.68664	7.31939	7.70616
LRRC59	8.92551	8.24543	8.48829	9.03464	8.48622	8.66921	8.79135	8.43432	8.37652	6.91292	7.63206	7.71258	7.208	7.10288	7.67962
TOB1	10.063	10.4151	9.99333	10.3806	11.1348	10.7267	10.875	10.9949	10.9639	8.84522	9.61023	8.9585	8.09589	8.82399	9.19972
SKA2	6.36301	6.85401	6.76118	6.4597	7.00021	6.18158	6.2892	7.27134	6.9441	8.57256	8.28774	8.42179	8.21193	8.3377	8.64071
SMURF2	6.16481	6.48656	6.63475	6.27437	6.51134	6.49068	6.20888	6.64364	6.75037	8.26139	7.74006	6.84351	8.61426	8.0545	7.94657
PRPSAP1	5.78535	6.09883	5.84195	5.76167	6.26712	5.54186	5.7209	5.55494	5.63116	7.7068	7.02795	6.14918	7.68609	7.25527	6.92943
CYTH1	10.343	10.281	10.4217	10.184	10.4782	10.5314	10.3814	10.569	10.5066	9.67013	9.89804	8.6181	8.98027	9.50487	9.05859
USP36	11.1642	11.0341	11.5889	11.5026	10.8745	11.5279	11.2944	10.9702	11.3703	9.88477	9.72408	9.83151	9.50333	9.28534	9.58704
CYBC1	9.00844	9.09572	8.81904	8.35315	9.19214	8.65349	9.14001	9.24296	9.24926	10.725	10.4884	10.8495	10.6098	10.8022	11.0443
RPS6KB1	9.04628	8.96523	9.43193	8.77334	9.0254	8.96347	8.50469	9.10707	9.00378	7.70339	7.78174	5.76373	7.42206	7.37327	7.35994
METTL23	8.16161	8.23439	7.96665	7.50193	7.661	7.56508	7.41953	7.355	7.45247	8.90638	9.10839	8.64278	9.24283	9.42231	9.42727
PER1	9.90654	10.0657	10.18	10.2112	9.9657	10.3886	10.1135	9.8896	10.0491	7.23564	8.16326	7.18175	6.929	8.47881	7.79471
RNMT	8.72639	8.66887	8.84057	8.21526	8.38656	8.76109	8.23857	8.92216	8.46617	7.30191	7.09946	6.47262	7.18884	7.11911	6.19146
ELP2	8.05784	8.37019	8.32441	7.96389	7.60962	7.88379	8.10126	8.00099	8.18684	7.11835	6.66256	5.0268	6.73702	6.56943	5.55699
HAUS1	7.72561	7.92674	7.40876	6.99451	7.6383	7.44136	6.84337	7.20001	7.75603	8.66969	8.36435	7.7718	8.75062	8.8319	8.62858
RAB27B	6.6712	7.34404	6.4115	6.62652	6.96554	4.9005	6.2319	7.65626	6.91455	9.18198	9.29344	7.51312	9.17831	9.09389	8.76571
YES1	6.05329	6.42107	5.98492	4.9141	7.64058	6.76984	7.77231	8.45709	7.62732	5.95989	5.18122	4.85204	5.48763	5.95613	5.75169
MEX3C	9.94494	9.80358	9.87129	9.75352	9.97669	9.95316	10.3948	10.4048	10.3635	9.02472	9.08602	9.29371	9.45289	8.9588	9.34291
RBBP8	6.98136	7.18419	7.26405	6.749	7.09854	7.57636	7.62998	8.00752	7.76122	6.81807	6.82981	5.7831	6.3834	6.44597	6.66611
ZNF57	6.23145	6.46195	6.46142	6.24415	5.63856	6.99939	6.03693	6.48619	6.16631	7.72268	7.5682	7.41015	8.04106	7.72366	7.28851
GNA15	9.11474	8.77424	9.39709	9.86603	9.39181	9.30767	10.3473	9.75637	9.91198	8.08573	8.30368	7.79826	7.99156	7.91122	8.26419
RNASEH2A	5.72936	5.72909	5.90014	6.06823	5.39566	5.86101	5.80984	6.22361	5.74859	6.83336	6.97618	7.03057	7.30223	7.12209	7.56637
CYP4F22	7.23451	7.60224	6.48958	6.62002	7.02666	6.59967	5.17104	5.79001	4.81631	6.40672	7.07452	5.86778	7.58342	8.21349	7.79787
ARRDC2	7.09085	6.62872	7.18073	7.2709	7.71821	7.56064	8.1645	8.24759	8.00545	6.62792	7.00653	6.51477	6.10381	6.58492	6.49224
ZNF85	7.29326	7.17505	7.03345	6.95545	6.72289	7.34048	6.88725	7.26276	6.66576	8.64029	7.95905	8.35468	7.75986	7.79685	8.38692
CCNE1	6.12907	5.54015	5.67254	5.29308	6.20367	5.80506	6.67345	7.08164	6.41774	5.20234	5.51589	5.21066	5.20543	5.4383	5.26087
CEBPG	9.61359	9.18623	9.29475	9.41141	9.1887	9.13544	9.36176	9.05591	9.0601	7.42006	7.39215	6.72753	7.81916	7.69796	7.96554
ZNF181	5.27161	6.17703	5.83625	5.94654	6.3755	5.41958	5.6415	5.6466	5.67706	7.41519	7.30145	6.69177	8.03522	7.2078	7.3735
ZNF146	6.06198	6.42233	7.15245	5.67899	5.37586	5.61115	5.39359	6.66258	6.17448	8.86811	8.18741	9.08754	8.56497	8.22018	8.21954
BCL3	8.99097	8.67492	8.7977	9.39463	9.04748	8.94964	8.95226	8.97937	8.72367	7.54576	7.64793	7.88327	7.46137	8.00349	7.80377
NECTIN2	5.79965	5.20574	5.31268	5.66245	6.01114	5.13193	6.69199	6.88443	6.3257	5.34583	5.4917	5.49333	5.73079	5.44271	5.60882
SIGLEC7	5.76478	5.49397	5.51603	5.6163	6.17323	5.88441	6.11904	5.89468	5.9589	7.43372	6.80097	6.9848	8.00638	7.55703	7.86445
ZNF331	8.96356	8.98604	9.30852	9.31487	9.26599	9.70956	8.87081	9.05188	8.58121	7.42999	6.94805	7.29298	7.05118	7.47337	6.53244
LAIR2	7.16584	7.41109	7.16024	7.19315	7.2999	7.61543	7.49519	7.69069	7.95925	9.71723	9.1865	8.4639	9.1621	8.72826	8.26988
ZNF470	5.87864	5.57123	5.03231	5.05021	5.96207	5.90689	6.10827	5.52824	5.698	7.98986	6.90291	7.36432	7.73446	6.66117	7.50262
ZNF805	7.80414	7.5982	7.96444	7.74018	7.42229	7.15161	7.58009	7.58007	7.61517	6.62038	6.24454	6.01623	6.28917	6.13273	6.30002
XAB2	8.0194	7.17788	7.78501	8.2655	7.42173	7.46644	7.7284	7.62684	7.82115	6.81585	6.49804	6.52004	6.82895	6.2623	7.00933
AKAP8	8.39292	8.56409	8.85847	8.31602	8.11368	8.80909	8.92051	8.63597	8.76225	7.71929	7.74163	7.06776	7.00483	7.29093	7.2458
BST2	5.63883	5.26865	5.44316	6.02876	6.17671	5.59527	6.19523	6.51049	6.01939	7.72615	8.34232	9.42133	8.34676	8.69324	9.00347
ZNF14	6.48786	6.85611	6.67934	5.72367	6.99549	6.71656	6.79588	7.01593	6.64028	5.70005	5.37628	5.69716	5.80079	4.93779	5.18683
ZNF100	8.96114	8.93947	9.20018	8.54814	9.19029	9.05069	9.11816	9.3527	9.48843	10.6458	10.1189	10.7997	10.6403	10.3649	10.4268
ZNF681	7.1665	6.94547	7.05333	6.47079	6.67495	7.01397	6.21488	6.8064	6.49339	8.21971	8.06634	7.90121	7.78362	7.49368	7.81903
CARD8	7.86908	7.64047	7.75308	7.42801	7.81092	7.69128	7.22983	7.64125	7.5879	9.06556	8.72277	8.996	8.83799	8.89302	9.04934
LAIR1	6.52838	6.91481	6.80527	7.36243	7.08583	7.41108	7.48835	7.91487	7.64542	9.76916	9.78822	8.49583	9.47653	9.57444	9.44772
ZNF226	7.29238	7.64677	8.01101	7.52293	7.67259	7.87834	7.94293	7.92197	8.18933	9.2976	8.82232	9.06514	9.55297	9.11859	8.77645
NR1H2	9.24973	8.74639	9.47799	9.35567	9.1958	9.76089	9.70157	9.48114	9.66026	8.05744	8.46512	8.62066	7.52121	8.24038	8.40887
ZNF701	7.85462	7.30766	7.60156	7.18993	7.31076	7.37476	7.03473	7.58406	7.60712	8.83383	8.56095	7.85981	8.50366	8.55893	8.32671
ZNF17	8.12031	7.25771	8.2491	8.08931	7.85796	8.25521	8.10159	7.59855	8.13717	9.44133	8.84783	9.22368	9.68127	9.48941	9.11622
ZNF737	8.13623	8.03938	8.02833	7.74391	7.40908	7.77141	7.52825	7.63931	8.11897	8.89564	8.70205	8.90582	9.30173	8.54867	8.97061
ZNF585A	7.65355	7.76188	7.64911	7.89819	7.95835	7.80439	7.87729	7.63165	8.01475	9.18685	9.00015	9.17753	9.15094	9.03165	9.16532
ZNF28	4.82689	4.32604	4.46386	4.6516	4.74262	4.20996	4.65672	4.63064	4.77426	6.80175	6.45601	5.75721	6.47984	5.99107	6.18231
NDUFAF5	8.73069	8.08651	8.86037	8.60942	8.2023	8.83789	8.77604	8.85342	9.25437	7.78637	7.98087	7.38854	7.32048	7.9669	7.87257
MGME1	6.09021	6.13772	5.8325	6.10174	6.29687	6.34123	6.05018	6.52622	6.05603	7.58809	7.25974	7.17176	7.47982	7.5282	7.18989
FAM83D	5.84604	5.79596	6.02274	6.04939	5.49067	6.21413	6.3339	5.80888	6.1545	4.36016	4.83887	4.75947	5.27408	4.8692	4.95783
RNF114	9.52081	9.64509	9.46747	9.7011	9.49952	9.61867	9.70883	9.78648	9.55832	8.43147	8.28172	6.90317	8.09514	8.19847	8.63855
CSTF1	6.00529	6.73807	6.86498	6.51659	6.28709	6.32663	5.74293	5.8908	6.36817	7.77151	7.75344	6.76834	7.76014	7.54405	7.66391
CASS4	6.50605	6.58343	6.40864	7.05872	6.52238	6.45117	6.32289	6.07516	6.14088	6.96065	7.69343	6.98195	7.22538	7.55093	7.07044
RBM38	8.55648	8.86105	8.79195	9.42152	8.96882	9.26896	9.12467	9.0577	9.25919	7.515	7.54711	7.5605	7.34638	7.15266	7.24089
TUBB1	5.90997	6.47891	6.58254	5.89897	6.02214	6.76421	6.2	6.74954	7.03076	5.64525	5.43496	5.22785	4.89685	5.2903	4.91111
TBC1D20	8.08006	8.20727	7.86254	8.19649	7.72264	8.1878	7.29832	7.54529	7.69855	8.45374	8.66605	8.78815	9.06864	8.61915	8.83886
MKKS	4.89881	5.03426	5.42669	4.30526	5.24366	5.16204	4.61894	5.34511	4.82317	7.473	7.18868	6.07448	7.34577	7.34617	7.31579
JAG1	6.02818	6.84428	6.76844	7.27473	9.36158	8.16918	10.3437	10.4202	9.92712	7.43988	7.34311	6.66739	7.1739	6.65234	6.66077
TGM2	4.65558	4.80765	4.77359	5.28561	5.71971	4.87377	5.06604	5.8599	5.70773	8.20326	7.8496	6.94922	8.5647	7.91135	8.55204
OSER1	10.2949	10.1421	10.0823	10.4945	10.5695	10.364	10.465	10.6715	10.233	8.0831	8.06589	7.73598	8.17029	8.41457	8.22765
SULF2	5.30206	5.73979	5.81588	5.7261	5.82845	6.51915	5.635	8.12875	7.23089	5.36124	5.38532	5.66848	5.11892	5.73686	5.30196
SPATA2	8.3557	7.85523	7.9087	8.39684	7.43999	7.53765	7.51303	7.34898	7.41435	5.76331	6.38453	5.43538	6.43798	6.38764	6.16041
GMEB2	6.92547	6.56839	7.56098	7.62584	6.38523	6.65382	7.13502	6.85215	7.34977	5.69911	6.11869	6.07683	5.91709	6.05404	6.02667
SIK1	7.76263	7.50333	7.65224	8.35107	8.66972	9.0807	9.52188	9.28995	9.2175	7.54474	8.29017	8.1349	6.90633	7.70791	7.19047
SMIM11A	8.73052	8.46093	7.79458	7.9101	7.99461	7.99354	7.4641	7.52683	7.08863	8.67597	8.17456	8.53518	8.60275	8.57694	8.68098
SON	7.95394	8.07828	7.92862	7.72581	8.31312	8.52735	7.62045	8.19485	8.15952	9.14092	8.98935	9.58973	9.41773	9.15496	9.4607
MX2	5.67586	6.38682	6.27922	5.41202	6.22693	6.25895	5.20414	6.24314	6.15966	7.44494	7.48265	7.09396	7.11233	6.8463	8.00733
ABCG1	6.43142	7.44329	7.32627	6.13398	7.0576	6.94672	7.4771	7.18334	7.83058	5.98725	5.7532	5.30955	6.31837	6.004	6.01476
UBASH3A	6.84957	7.52293	6.64484	7.29987	6.70357	6.50754	5.73054	6.47653	5.02386	8.63797	7.34423	8.11531	9.81009	8.2432	9.54454
BTG3	9.29748	9.8407	9.64108	8.79121	8.39114	8.63349	8.36325	9.00885	8.58272	5.85251	6.46611	6.40056	5.73889	6.64139	6.54934
N6AMT1	6.10015	5.93812	6.15756	5.32326	6.28137	6.02941	5.44987	5.94228	6.18798	7.90207	7.78064	6.68454	7.35195	7.15056	6.99679
DNAJC28	4.37028	5.17035	4.59291	4.80146	4.39161	4.66669	4.69243	4.57101	4.29107	7.14534	5.39884	8.19222	6.65646	5.66256	6.00697
GART	6.59482	7.40338	7.06202	6.73406	6.63238	6.6224	6.69253	6.17456	6.88821	7.97617	7.44978	8.0128	7.59974	7.94996	7.99691
ZBTB21	10.7777	11.1151	11.0753	10.8387	11.2599	10.986	11.1662	11.4185	11.2649	8.71795	9.17528	8.39445	9.06265	9.13037	8.82041
CFAP298	8.48697	9.11859	8.41018	8.75536	8.79163	8.55108	8.46753	8.77803	8.4756	9.63584	9.83583	9.7814	9.92681	9.84232	9.94463
USP18	5.23301	5.09111	5.52596	5.01648	5.424	5.94437	5.15979	5.21906	5.23388	7.57185	6.22903	7.25118	7.33759	6.30971	7.32346
UQCR10	8.8544	8.53098	8.75052	8.58695	8.42285	8.62745	8.41786	8.45378	8.16	9.75491	9.40017	9.93205	9.94909	9.74715	9.98385
TXNRD2	7.68296	8.30589	8.2463	8.30195	8.94478	7.67467	7.91255	8.11798	7.97235	9.37657	9.23263	9.01803	9.52975	9.01699	8.9204
JOSD1	10.9243	10.8566	10.668	10.9429	10.8215	11.1295	11.0155	10.6757	10.5479	9.21571	9.23116	7.51416	9.17263	9.40483	9.17581
SNRPD3	6.64386	6.54572	6.86545	6.07895	6.47503	6.40424	7.15611	6.75082	7.26928	8.00704	8.04029	8.14063	8.21262	8.31125	8.32077
ARHGAP8	5.21871	5.20255	5.86221	6.3779	6.38094	6.59883	7.20168	7.23354	7.36935	5.11085	5.77932	5.23724	4.85861	5.94526	5.13214
PRR5-ARHGAP8	5.28154	5.44771	5.51213	6.30933	6.01392	6.29421	7.44531	7.38637	7.59481	5.94797	6.45013	6.31937	5.66951	7.08362	5.6602
